# Supplementary material for: Episyrphus balteatus symbiont variation across developmental stages, living states, two sexes, and potential horizontal transmission from prey or environment
Source: Front Microbiol. 2024 Jan 5;14:1308393. doi: 10.3389/fmicb.2023.1308393 (PMC10797133; doi:10.3389/fmicb.2023.1308393)
Supplement: Supplementary file 2 [file Table_2.XLSX]

## Sheet: Sheet1
Sample	Kindom	Phylum	Class	Order	Family	Genus	Species
Ms-1	1	3	4	6	12	13	14
Ms-2	1	4	5	8	16	20	21
Ms-3	1	4	5	12	20	25	28
Ms-4	1	4	5	7	11	15	15
Ms-5	1	5	6	10	18	21	23
FD3DPE-1	1	3	4	6	11	14	15
FD3DPE-2	1	2	3	6	9	13	14
FD3DPE-3	1	1	2	3	5	8	8
FD3DPE-4	1	3	4	7	11	16	18
FD3DPE-5	1	3	4	8	11	13	13
FDN-1	1	4	5	10	18	26	28
FDN-2	1	3	4	9	18	23	24
FDN-3	2	4	5	9	15	18	20
FDN-4	1	5	6	11	18	26	28
FDN-5	1	4	6	12	18	28	33
L3-1	1	6	7	14	23	35	43
L3-2	1	4	5	12	21	31	40
L3-3	1	4	5	13	20	27	32
L3-4	1	4	5	12	21	28	33
L3-5	1	4	5	12	22	31	38
MD3DPE-1	1	2	3	5	7	8	8
MD3DPE-2	1	2	3	6	8	10	10
MD3DPE-3	1	7	8	17	21	26	28
MD3DPE-4	1	3	4	6	7	9	9
MD3DPE-5	1	2	3	5	6	8	8
MDN-1	1	6	8	14	22	28	31
MDN-2	1	4	5	11	19	28	32
MDN-3	2	6	7	16	27	36	42
MDN-4	1	4	5	9	14	20	21
MDN-5	1	5	7	13	22	33	37
FN-1	2	7	8	17	27	38	46
FN-2	1	6	7	11	17	22	23
FN-3	1	2	3	4	7	11	13
FN-4	2	6	7	13	16	20	21
FN-5	1	3	4	8	10	13	13
MN-1	1	3	4	6	8	11	11
MN-2	1	3	4	12	22	29	33
MN-3	1	3	4	11	21	34	39
MN-4	1	5	6	16	24	29	31
MN-5	1	3	4	9	14	19	21
Pupa-1	1	6	7	17	29	46	67
Pupa-2	1	6	7	15	28	41	57
Pupa-3	1	5	6	17	30	53	76
Pupa-4	1	5	6	16	30	48	68
Pupa-5	1	5	6	17	32	51	70
Total	2	10	13	34	59	98	137
