# Supplementary material for: Episyrphus balteatus symbiont variation across developmental stages, living states, two sexes, and potential horizontal transmission from prey or environment
Source: Front Microbiol. 2024 Jan 5;14:1308393. doi: 10.3389/fmicb.2023.1308393 (PMC10797133; doi:10.3389/fmicb.2023.1308393)
Supplement: Supplementary file 3 [file Table_3.XLSX]

## Sheet: summary
Summary of taxonomic categories of bacterial communities of M. crassicauda and E. balteatus with the relative abundance ＞0.1%.
Samples	phylum	class	order	family	genus	species	otu
Mc	4	5	11	16	16	15	15
L3	4	5	12	18	20	24	24
Pupa	4	5	12	17	19	23	23
FN	4	5	13	19	21	23	23
MN	4	5	12	18	21	24	24
FD3DPE	4	5	9	13	14	14	14
MD3DPE	4	5	8	11	10	11	11
FDN	4	5	10	16	20	22	22
MDN	4	5	13	20	23	27	27

## Sheet: phylum
Phylum level (the relative abundance ＞0.1%)	Mc	L3	Pupa	FN	MN	FD3DPE	MD3DPE	FDN	MDN
Proteobacteria	0.977406	0.562717	0.406822	0.942747	0.939673	0.980284	0.977115	0.932047	0.947008
Firmicutes	0.00344079	0.406817	0.328867	0.046645	0.0572428	0.0196563	0.0176197	0.0453182	0.050935
Actinobacteriota	0.0189613	0.0275543	0.123571	0.00121471	0.00299269	4.46395e-05	5.88305e-05	0.0224448	0.00108339
Bacteroidota	0.000177208	0.00274721	0.13234	0.000291531	7.6344e-05	1.48798e-05	0.00504471	7.93663e-05	0.000455338
Others	1.47673e-05	0.000164503	0.00840013	0.0017006	1.52688e-05	0	0.000161784	0.000111113	0.000518143
Unknown	0	0	0	0.00740165	0	0	0	0	0

## Sheet: class
Class level (the relative abundance ＞0.1%)	Mc	L3	Pupa	FN	MN	FD3DPE	MD3DPE	FDN	MDN
Gammaproteobacteria	0.977155	0.559065	0.351728	0.593492	0.630174	0.769348	0.919035	0.343117	0.640801
Alphaproteobacteria	0.000251045	0.00365198	0.0550932	0.349254	0.309499	0.210937	0.0580804	0.58893	0.306207
Bacilli	0.00344079	0.406817	0.328867	0.046645	0.0572428	0.0196563	0.0176197	0.0453023	0.0508722
Actinobacteria	0.0189613	0.0275543	0.123571	0.00121471	0.00299269	4.46395e-05	5.88305e-05	0.0224448	0.00108339
Bacteroidia	0.000177208	0.00274721	0.13234	0.000291531	7.6344e-05	1.48798e-05	0.00504471	7.93663e-05	0.000455338
Others	1.47673e-05	0.000164503	0.00840013	0.0017006	1.52688e-05	0	0.000161784	0.000126986	0.000580948
Unknown	0	0	0	0.00740165	0	0	0	0	0

## Sheet: order
Order level (the relative abundance ＞0.1%)	Mc	L3	Pupa	FN	MN	FD3DPE	MD3DPE	FDN	MDN
Enterobacterales	0.971292	0.54806	0.257973	0.590933	0.626189	0.768053	0.918946	0.341339	0.637771
Rickettsiales	0	0.00330652	0.039816	0.289215	0.195899	0.15792	0.0410637	0.391451	0.18526
Lactobacillales	1.47673e-05	0.395039	0.0291389	0.046402	0.0439131	0.0196265	0.0174285	0.0444134	0.0496161
Acetobacterales	2.95347e-05	0	0	0.060023	0.113524	0.0530169	0.0167373	0.197463	0.120586
Staphylococcales	0.00341126	0.0117784	0.299651	9.7177e-05	0.0132991	1.48798e-05	0.000102953	0.000888903	0.0011933
Micrococcales	0.0189613	0.0240011	0.0695857	0.000583062	0.00177118	4.46395e-05	5.88305e-05	0.0223337	0.000926377
Flavobacteriales	7.38367e-05	0.002155	0.107048	1.61962e-05	0	1.48798e-05	0.00495647	6.34931e-05	0.000235519
Corynebacteriales	0	0.00355327	0.0539854	1.61962e-05	0.00109935	0	0	0.000111113	0.000157013
Pseudomonadales	0.00552299	0.00814292	0.0375544	0.0012471	0.00100774	0.00108623	0	0.0016032	0.000863571
Xanthomonadales	0.000132906	0.00199049	0.0311236	1.61962e-05	3.05376e-05	0	0	0	6.28052e-05
Burkholderiales	0.000206743	0.000855418	0.0250465	0.00129569	0.00294688	0.000193438	4.41228e-05	0.000158733	0.00210397
Sphingobacteriales	2.95347e-05	0.000592212	0.0250619	8.09808e-05	3.05376e-05	0	0	0	0.000219818
Rhizobiales	0.00022151	0.000345457	0.0149387	1.61962e-05	4.58064e-05	0	0	0	3.14026e-05
Others	0.000103371	0.000180954	0.00907706	0.00265617	0.000244301	2.97597e-05	0.000661843	0.000174606	0.000973481
Unknown	0	0	0	0.00740165	0	0	0	0	0

## Sheet: family
Family level (the relative abundance ＞0.1%)	Mc	L3	Pupa	FN	MN	FD3DPE	MD3DPE	FDN	MDN
Morganellaceae	0.0473884	0.0705062	0.22765	0.536611	0.592705	0.696883	0.91652	0.0633343	0.189326
Yersiniaceae	0.920936	0.472421	0.0169695	0.0116288	0.00435161	0.000892791	8.82457e-05	0.0172225	0.142175
Anaplasmataceae	0	0.00330652	0.039816	0.28617	0.195899	0.15792	0.0410637	0.365926	0.151062
Enterococcaceae	1.47673e-05	0.394068	0.0240465	0.046402	0.0434398	0.0195968	0.0174285	0.0443499	0.0493178
Acetobacteraceae	2.95347e-05	0	0	0.060023	0.113524	0.0530169	0.0167373	0.197463	0.120586
Hafniaceae	1.47673e-05	3.29007e-05	0	0.0172327	0.00012215	1.48798e-05	0	0.222956	0.224466
Staphylococcaceae	0.00341126	0.0117784	0.299651	9.7177e-05	0.0132991	1.48798e-05	0.000102953	0.000888903	0.0011933
Enterobacteriaceae	0.00273196	0.00139828	0.00656933	0.0241323	0.0183989	0.0667807	0.000191199	0.0336989	0.0790246
Weeksellaceae	0	0.00177664	0.0990169	0	0	0	0.00494176	0	1.57013e-05
Microbacteriaceae	0.0179719	0.00740266	0.0300928	0.000502081	9.16128e-05	1.48798e-05	0	0.0221432	0.000612351
Candidatus_Hepatincola	0	0	0	0.00304488	0	0	0	0.0255242	0.0341974
Corynebacteriaceae	0	0.00352037	0.0539239	1.61962e-05	0.00109935	0	0	9.52396e-05	0.000157013
Micrococcaceae	0.000118139	0.0165161	0.0334774	8.09808e-05	0.00164903	0	0	0.000190479	0.000298325
Moraxellaceae	0.00530148	0.00534636	0.0330005	0.000291531	0.000427527	0.00107135	0	0.000317465	0.000314026
Erwiniaceae	0.00022151	0.00370133	0.00678472	0.00132809	0.010566	0.00348188	0.00214731	0.0038572	0.00277913
Xanthomonadaceae	0.000132906	0.00199049	0.0311236	1.61962e-05	3.05376e-05	0	0	0	6.28052e-05
Comamonadaceae	0.000191975	0.000806067	0.0230619	0.0012633	0.00245828	0.000193438	4.41228e-05	0.000142859	0.00108339
Sphingobacteriaceae	2.95347e-05	0.000592212	0.0250619	8.09808e-05	3.05376e-05	0	0	0	0.000219818
Rhizobiaceae	0.00022151	0.000345457	0.0149387	1.61962e-05	4.58064e-05	0	0	0	3.14026e-05
Others	0.00128476	0.00449094	0.0348159	0.00366033	0.00186279	0.000119039	0.000735381	0.00188892	0.00307745
Unknown	0	0	0	0.00740165	0	0	0	0	0

## Sheet: genus
Genus level (the relative abundance ＞0.1%)	Mc	L3	Pupa	FN	MN	FD3DPE	MD3DPE	FDN	MDN
Cosenzaea	0	0.0630048	0.00543085	0.511556	0.572	0.680842	0.586657	0.0531278	0.177597
Serratia	0.920936	0.472421	0.0169695	0.0116288	0.00435161	0.000892791	8.82457e-05	0.0172225	0.142175
Wolbachia	0	0.00330652	0.039816	0.28617	0.195899	0.15792	0.0410637	0.365926	0.151062
Enterococcus	1.47673e-05	0.394068	0.0240465	0.046402	0.0434398	0.0195968	0.0174285	0.0443499	0.0493178
Morganella	0	0.00557667	0.22148	0.0230633	0.0190707	0.0159363	0.328995	0.00998429	0.00959349
Hafnia_Obesumbacterium	1.47673e-05	3.29007e-05	0	0.0172327	0.00012215	1.48798e-05	0	0.222956	0.224466
Staphylococcus	0.00341126	0.0117126	0.299512	9.7177e-05	0.0132991	1.48798e-05	0.000102953	0.000888903	0.0011933
Gluconobacter	2.95347e-05	0	0	0.0369273	0.0375918	0.0353248	0.00919226	0.0860649	0.0612665
Cedecea	0.00256952	0.000921219	0.00630779	0.0191925	0.0183531	0.0659475	0.000102953	0.031191	0.0782553
Asaia	0	0	0	0.0193544	0.0758554	0.0176921	0.00754501	0.045461	0.0387194
Empedobacter	0	0.00162858	0.0925399	0	0	0	0	0	0
Commensalibacter	0	0	0	6.47847e-05	0	0	0	0.0639693	0.0160467
Microbacterium	0.0172483	0.0025498	0.0253235	3.23923e-05	3.05376e-05	1.48798e-05	0	0.0219845	0.000157013
unclassified_Candidatus_Hepatincola	0	0	0	0.00304488	0	0	0	0.0255242	0.0341974
Corynebacterium	0	0.00352037	0.0539239	1.61962e-05	0.00109935	0	0	9.52396e-05	0.000157013
Buchnera	0.0473884	0.000345457	0.000661549	0	6.10752e-05	1.48798e-05	0	0	0
Kocuria	2.95347e-05	0.0164997	0.0287081	1.61962e-05	0.00154215	0	0	3.17465e-05	0.000157013
Acinetobacter	0.00530148	0.00534636	0.0330005	0.000291531	0.000305376	0.00107135	0	0.000317465	0.000314026
Stenotrophomonas	0.000132906	0.00199049	0.0311236	1.61962e-05	3.05376e-05	0	0	0	6.28052e-05
Rosenbergiella	0.000191975	0.000641563	0.00429237	0.0012471	0.0104744	0.00310989	0.00208848	0.00377784	0.00259071
Sphingobacterium	2.95347e-05	0.000592212	0.0248465	8.09808e-05	3.05376e-05	0	0	0	0.000219818
Comamonas	0.000103371	0.000773166	0.021508	0	7.6344e-05	0	0	6.34931e-05	0.000471039
Leucobacter	0.0007236	0.00485285	0.0047693	0.000469689	6.10752e-05	0	0	0.000158733	0.000455338
Bombella	0	0	0	0.00367653	4.58064e-05	0	0	0.00196829	0.00455338
Ochrobactrum	0.000118139	0.000180954	0.00938476	0	0	0	0	0	3.14026e-05
Others	0.00175731	0.0100347	0.0563547	0.0120176	0.00626021	0.00160702	0.00673609	0.00493659	0.00693997
Unknown	0	0	0	0.00740165	0	0	0	0	0

## Sheet: species
Species level (the relative abundance ＞0.1%)	Mc	L3	Pupa	FN	MN	FD3DPE	MD3DPE	FDN	MDN
Cosenzaea_myxofaciens_ATCC_19692	0	0.0630048	0.00543085	0.511556	0.572	0.680842	0.586657	0.0531278	0.177597
Serratia_symbiotica	0.920936	0.300926	0.00935399	0.0112563	0.00421419	0.000729112	8.82457e-05	0.016286	0.00761513
Wolbachia_endosymbiont_of_Bryobia_praetiosa	0	0.00330652	0.039816	0.28617	0.195899	0.15792	0.0410637	0.365926	0.151062
Morganella_morganii	0	0.00557667	0.22148	0.0230633	0.0190707	0.0159363	0.328995	0.00998429	0.00959349
Enterococcus_silesiacus	0	0.3929	0.00784627	0.00689957	0.0431038	0.0195968	0.0174285	0.0440483	0.048517
Hafnia_alvei	1.47673e-05	3.29007e-05	0	0.0172327	0.00012215	1.48798e-05	0	0.222956	0.224466
Ewingella_americana	0	0.171495	0.0076155	0.000372512	0.000137419	0.000163678	0	0.000936523	0.13456
endosymbiont_of_Nilaparvata_lugens	0.00129953	0.0105118	0.266127	9.7177e-05	0.000351183	0	2.94152e-05	0.000238099	0.000266922
Gluconobacter_wancherniae	2.95347e-05	0	0	0.0369273	0.0375918	0.0353248	0.00919226	0.0860649	0.0612665
Cedecea_neteri	0.00256952	0.000921219	0.00630779	0.0191925	0.0183531	0.0659475	0.000102953	0.031191	0.0782553
Asaia_lannensis	0	0	0	0.0193544	0.0758554	0.0176921	0.00754501	0.045461	0.0387194
Empedobacter_brevis	0	0.00162858	0.0925399	0	0	0	0	0	0
Commensalibacter_intestini	0	0	0	6.47847e-05	0	0	0	0.0639693	0.0160467
Microbacterium_oxydans	0.0172483	0.0025169	0.023985	3.23923e-05	3.05376e-05	1.48798e-05	0	0.0219845	0.000157013
unclassified_Candidatus_Hepatincola	0	0	0	0.00304488	0	0	0	0.0255242	0.0341974
Enterococcus_saccharolyticus	1.47673e-05	0.00115152	0.0162002	0.0394863	0.000335914	0	0	0.000301592	0.000737961
Staphylococcus_xylosus	0.00220033	0.00121733	0.0366159	6.47847e-05	0.0130548	1.48798e-05	7.35381e-05	0.000809537	0.00106769
Buchnera_aphidicola	0.0473884	0.000345457	0.000661549	0	6.10752e-05	1.48798e-05	0	0	0
Corynebacterium_glyciniphilum	0	0.00332297	0.0425853	1.61962e-05	0.000992472	0	0	9.52396e-05	0.000141312
Rothia_halotolerans	2.95347e-05	0.0164997	0.0287081	1.61962e-05	0.00154215	0	0	3.17465e-05	0.000157013
Stenotrophomonas_maltophilia	0.000132906	0.00199049	0.0311236	1.61962e-05	3.05376e-05	0	0	0	6.28052e-05
Acinetobacter_guillouiae	0	0.00455675	0.0265389	0	0.000229032	0	0	6.34931e-05	3.14026e-05
Rosenbergiella_nectarea	0.000191975	0.000641563	0.00429237	0.0012471	0.0104744	0.00310989	0.00208848	0.00377784	0.00259071
Comamonas_koreensis	0	0.000773166	0.0214619	0	6.10752e-05	0	0	0	1.57013e-05
Sphingobacterium_multivorum	2.95347e-05	0.000345457	0.0126771	4.85885e-05	0	0	0	0	0.000172714
Corynebacterium_casei	0	0.000197404	0.0113386	0	0.000106882	0	0	0	1.57013e-05
Leucobacter_chromiireducens	0.0007236	0.00485285	0.00413853	0.000453493	4.58064e-05	0	0	0.000158733	0.000439636
Acetobacteraceae_bacterium_DAT819	0	0	0	0.00367653	4.58064e-05	0	0	0.00196829	0.00455338
Brucella_pseudogrignonensis	0.000118139	0.000180954	0.00938476	0	0	0	0	0	3.14026e-05
Others	0.00707356	0.011104	0.0737704	0.0123091	0.00629075	0.00267837	0.00673609	0.00509532	0.00766223
Unknown	0	0	0	0.00740165	0	0	0	0	0

## Sheet: otu
OTU level (the relative abundance ＞0.1%)	Mc	L3	Pupa	FN	MN	FD3DPE	MD3DPE	FDN	MDN
OTU1	0	0.0630048	0.00543085	0.511556	0.572	0.680842	0.586657	0.0531278	0.177597
OTU3	0.920936	0.300926	0.00935399	0.0112563	0.00421419	0.000729112	8.82457e-05	0.016286	0.00761513
OTU2	0	0.00330652	0.039816	0.28617	0.195899	0.15792	0.0410637	0.365926	0.151062
OTU5	0	0.00557667	0.22148	0.0230633	0.0190707	0.0159363	0.328995	0.00998429	0.00959349
OTU4	0	0.3929	0.00784627	0.00689957	0.0431038	0.0195968	0.0174285	0.0440483	0.048517
OTU6	1.47673e-05	3.29007e-05	0	0.0172327	0.00012215	1.48798e-05	0	0.222956	0.224466
OTU19	0	0.171495	0.0076155	0.000372512	0.000137419	0.000163678	0	0.000936523	0.13456
OTU8	0.00121092	0.0104953	0.26285	3.23923e-05	0.000244301	0	2.94152e-05	7.93663e-05	0.00012561
OTU7	2.95347e-05	0	0	0.0369273	0.0375918	0.0353248	0.00919226	0.0860649	0.0612665
OTU10	0.00256952	0.000921219	0.00630779	0.0191925	0.0183531	0.0659475	0.000102953	0.031191	0.0782553
OTU9	0	0	0	0.0193544	0.0758554	0.0176921	0.00754501	0.045461	0.0387194
OTU12	0	0.00162858	0.0922014	0	0	0	0	0	0
OTU11	0	0	0	6.47847e-05	0	0	0	0.0639693	0.0160467
OTU14	0.0172483	0.0025169	0.023985	3.23923e-05	3.05376e-05	1.48798e-05	0	0.0219845	0.000157013
OTU13	0	0	0	0.00304488	0	0	0	0.0255242	0.0341974
OTU25	1.47673e-05	0.00115152	0.0162002	0.0394863	0.000335914	0	0	0.000301592	0.000737961
OTU31	0.00220033	0.00121733	0.0366159	6.47847e-05	0.0130548	1.48798e-05	7.35381e-05	0.000809537	0.00106769
OTU15	0.0473884	0.000345457	0.000661549	0	6.10752e-05	1.48798e-05	0	0	0
OTU16	0	0.00332297	0.0425853	1.61962e-05	0.000992472	0	0	9.52396e-05	0.000141312
OTU17	2.95347e-05	0.0164997	0.0287081	1.61962e-05	0.00154215	0	0	3.17465e-05	0.000157013
OTU21	0.000132906	0.00199049	0.0311236	1.61962e-05	3.05376e-05	0	0	0	6.28052e-05
OTU18	0	0.00455675	0.0265389	0	0.000229032	0	0	6.34931e-05	3.14026e-05
OTU27	0.000191975	0.000641563	0.00429237	0.0012471	0.0104744	0.00310989	0.00208848	0.00377784	0.00259071
OTU26	0	0.000773166	0.0214619	0	6.10752e-05	0	0	0	1.57013e-05
OTU42	2.95347e-05	0.000345457	0.0126771	4.85885e-05	0	0	0	0	0.000172714
OTU36	0	0.000197404	0.0113386	0	0.000106882	0	0	0	1.57013e-05
OTU22	0.0007236	0.00485285	0.00413853	0.000453493	4.58064e-05	0	0	0.000158733	0.000439636
OTU20	0	0	0	0.00367653	4.58064e-05	0	0	0.00196829	0.00455338
OTU23	0.000118139	0.000180954	0.00938476	0	0	0	0	0	3.14026e-05
Others	0.00716216	0.0111204	0.0773858	0.0197755	0.00639763	0.00267837	0.00673609	0.00525405	0.00780355
