# Supplementary material for: Episyrphus balteatus symbiont variation across developmental stages, living states, two sexes, and potential horizontal transmission from prey or environment
Source: Front Microbiol. 2024 Jan 5;14:1308393. doi: 10.3389/fmicb.2023.1308393 (PMC10797133; doi:10.3389/fmicb.2023.1308393)
Supplement: Supplementary file 4 [file Table_4.XLSX]

## Sheet: phylum
phylum (Top 30 bacterial communities in relative abundance at phylum level)	Mc	L3	Pupa	FN	MN	FD3DPE	MD3DPE	FDN	MDN
Proteobacteria	0.977406	0.562717	0.406822	0.942747	0.939673	0.980284	0.977115	0.932047	0.947008
Firmicutes	0.00344079	0.406817	0.328867	0.046645	0.0572428	0.0196563	0.0176197	0.0453182	0.050935
Actinobacteriota	0.0189613	0.0275543	0.123571	0.00121471	0.00299269	4.46395e-05	5.88305e-05	0.0224448	0.00108339
Bacteroidota	0.000177208	0.00274721	0.13234	0.000291531	7.6344e-05	1.48798e-05	0.00504471	7.93663e-05	0.000455338
unclassified_Bacteria	0	0.000148053	0.00835397	8.09808e-05	1.52688e-05	0	0.000132369	0	0.000204117
unclassified_Archaea	0	0	0	0.00142526	0	0	0	4.76198e-05	1.57013e-05
Patescibacteria	0	0	0	6.47847e-05	0	0	0	6.34931e-05	0.000266922
Verrucomicrobiota	1.47673e-05	1.64503e-05	4.61546e-05	9.7177e-05	0	0	1.47076e-05	0	0
Spirochaetota	0	0	0	0	0	0	1.47076e-05	0	3.14026e-05
Campylobacterota	0	0	0	3.23923e-05	0	0	0	0	0
Unknown	0	0	0	0.00740165	0	0	0	0	0
		1st
		2nd
		3rd
		4th

## Sheet: class
class (Top 30 bacterial communities in relative abundance at class level)	Mc	L3	Pupa	FN	MN	FD3DPE	MD3DPE	FDN	MDN
Gammaproteobacteria	0.977155	0.559065	0.351728	0.593492	0.630174	0.769348	0.919035	0.343117	0.640801
Alphaproteobacteria	0.000251045	0.00365198	0.0550932	0.349254	0.309499	0.210937	0.0580804	0.58893	0.306207
Bacilli	0.00344079	0.406817	0.328867	0.046645	0.0572428	0.0196563	0.0176197	0.0453023	0.0508722
Actinobacteria	0.0189613	0.0275543	0.123571	0.00121471	0.00299269	4.46395e-05	5.88305e-05	0.0224448	0.00108339
Bacteroidia	0.000177208	0.00274721	0.13234	0.000291531	7.6344e-05	1.48798e-05	0.00504471	7.93663e-05	0.000455338
unclassified_Bacteria	0	0.000148053	0.00835397	8.09808e-05	1.52688e-05	0	0.000132369	0	0.000204117
unclassified_Archaea	0	0	0	0.00142526	0	0	0	4.76198e-05	1.57013e-05
Saccharimonadia	0	0	0	6.47847e-05	0	0	0	6.34931e-05	0.000266922
Verrucomicrobiae	1.47673e-05	1.64503e-05	0	9.7177e-05	0	0	1.47076e-05	0	0
Desulfitobacteriia	0	0	0	0	0	0	0	1.58733e-05	6.28052e-05
Omnitrophia	0	0	4.61546e-05	0	0	0	0	0	0
Spirochaetia	0	0	0	0	0	0	1.47076e-05	0	3.14026e-05
Campylobacteria	0	0	0	3.23923e-05	0	0	0	0	0
Unknown	0	0	0	0.00740165	0	0	0	0	0
		1st
		2nd
		3rd
		4th

## Sheet: order
order (Top 30 bacterial communities in relative abundance at order level)	Mc	L3	Pupa	FN	MN	FD3DPE	MD3DPE	FDN	MDN
Enterobacterales	0.971292	0.54806	0.257973	0.590933	0.626189	0.768053	0.918946	0.341339	0.637771
Rickettsiales	0	0.00330652	0.039816	0.289215	0.195899	0.15792	0.0410637	0.391451	0.18526
Lactobacillales	1.47673e-05	0.395039	0.0291389	0.046402	0.0439131	0.0196265	0.0174285	0.0444134	0.0496161
Acetobacterales	2.95347e-05	0	0	0.060023	0.113524	0.0530169	0.0167373	0.197463	0.120586
Staphylococcales	0.00341126	0.0117784	0.299651	9.7177e-05	0.0132991	1.48798e-05	0.000102953	0.000888903	0.0011933
Micrococcales	0.0189613	0.0240011	0.0695857	0.000583062	0.00177118	4.46395e-05	5.88305e-05	0.0223337	0.000926377
Flavobacteriales	7.38367e-05	0.002155	0.107048	1.61962e-05	0	1.48798e-05	0.00495647	6.34931e-05	0.000235519
Corynebacteriales	0	0.00355327	0.0539854	1.61962e-05	0.00109935	0	0	0.000111113	0.000157013
Pseudomonadales	0.00552299	0.00814292	0.0375544	0.0012471	0.00100774	0.00108623	0	0.0016032	0.000863571
Xanthomonadales	0.000132906	0.00199049	0.0311236	1.61962e-05	3.05376e-05	0	0	0	6.28052e-05
Burkholderiales	0.000206743	0.000855418	0.0250465	0.00129569	0.00294688	0.000193438	4.41228e-05	0.000158733	0.00210397
Sphingobacteriales	2.95347e-05	0.000592212	0.0250619	8.09808e-05	3.05376e-05	0	0	0	0.000219818
Rhizobiales	0.00022151	0.000345457	0.0149387	1.61962e-05	4.58064e-05	0	0	0	3.14026e-05
unclassified_Bacteria	0	0.000148053	0.00835397	8.09808e-05	1.52688e-05	0	0.000132369	0	0.000204117
unclassified_Archaea	0	0	0	0.00142526	0	0	0	4.76198e-05	1.57013e-05
Bifidobacteriales	0	0	0	0.00055067	0.00012215	0	0	0	0
SAR11_clade	0	0	0	0	0	0	0.000205907	0	0.000329727
Saccharimonadales	0	0	0	6.47847e-05	0	0	0	6.34931e-05	0.000266922
Bacteroidales	7.38367e-05	0	0	0.000194354	3.05376e-05	0	8.82457e-05	0	0
Bacillales	0	0	7.69243e-05	0.000145766	1.52688e-05	0	4.41228e-05	0	0
Caulobacterales	0	0	0.000276927	0	0	0	0	0	0
Chitinophagales	0	0	0.000230773	0	1.52688e-05	0	0	1.58733e-05	0
Verrucomicrobiales	1.47673e-05	1.64503e-05	0	9.7177e-05	0	0	1.47076e-05	0	0
Diplorickettsiales	0	1.64503e-05	3.07697e-05	0	0	1.48798e-05	4.41228e-05	1.58733e-05	0
Sphingomonadales	0	0	6.15394e-05	0	3.05376e-05	0	0	0	0
Erysipelotrichales	0	0	0	0	1.52688e-05	1.48798e-05	4.41228e-05	0	1.57013e-05
Desulfitobacteriales	0	0	0	0	0	0	0	1.58733e-05	6.28052e-05
Propionibacteriales	0	0	0	6.47847e-05	0	0	0	0	0
Entomoplasmatales	1.47673e-05	0	0	0	0	0	0	0	4.71039e-05
Omnitrophales	0	0	4.61546e-05	0	0	0	0	0	0
Others	0	0	0	3.23923e-05	0	0	8.82457e-05	1.58733e-05	3.14026e-05
Unknown	0	0	0	0.00740165	0	0	0	0	0
		1st
		2nd
		3rd
		4th

## Sheet: family
family (Top 30 bacterial communities in relative abundance at family level)	Mc	L3	Pupa	FN	MN	FD3DPE	MD3DPE	FDN	MDN
Morganellaceae	0.0473884	0.0705062	0.22765	0.536611	0.592705	0.696883	0.91652	0.0633343	0.189326
Yersiniaceae	0.920936	0.472421	0.0169695	0.0116288	0.00435161	0.000892791	8.82457e-05	0.0172225	0.142175
Anaplasmataceae	0	0.00330652	0.039816	0.28617	0.195899	0.15792	0.0410637	0.365926	0.151062
Enterococcaceae	1.47673e-05	0.394068	0.0240465	0.046402	0.0434398	0.0195968	0.0174285	0.0443499	0.0493178
Acetobacteraceae	2.95347e-05	0	0	0.060023	0.113524	0.0530169	0.0167373	0.197463	0.120586
Hafniaceae	1.47673e-05	3.29007e-05	0	0.0172327	0.00012215	1.48798e-05	0	0.222956	0.224466
Staphylococcaceae	0.00341126	0.0117784	0.299651	9.7177e-05	0.0132991	1.48798e-05	0.000102953	0.000888903	0.0011933
Enterobacteriaceae	0.00273196	0.00139828	0.00656933	0.0241323	0.0183989	0.0667807	0.000191199	0.0336989	0.0790246
Weeksellaceae	0	0.00177664	0.0990169	0	0	0	0.00494176	0	1.57013e-05
Microbacteriaceae	0.0179719	0.00740266	0.0300928	0.000502081	9.16128e-05	1.48798e-05	0	0.0221432	0.000612351
Candidatus_Hepatincola	0	0	0	0.00304488	0	0	0	0.0255242	0.0341974
Corynebacteriaceae	0	0.00352037	0.0539239	1.61962e-05	0.00109935	0	0	9.52396e-05	0.000157013
Micrococcaceae	0.000118139	0.0165161	0.0334774	8.09808e-05	0.00164903	0	0	0.000190479	0.000298325
Moraxellaceae	0.00530148	0.00534636	0.0330005	0.000291531	0.000427527	0.00107135	0	0.000317465	0.000314026
Erwiniaceae	0.00022151	0.00370133	0.00678472	0.00132809	0.010566	0.00348188	0.00214731	0.0038572	0.00277913
Xanthomonadaceae	0.000132906	0.00199049	0.0311236	1.61962e-05	3.05376e-05	0	0	0	6.28052e-05
Comamonadaceae	0.000191975	0.000806067	0.0230619	0.0012633	0.00245828	0.000193438	4.41228e-05	0.000142859	0.00108339
Sphingobacteriaceae	2.95347e-05	0.000592212	0.0250619	8.09808e-05	3.05376e-05	0	0	0	0.000219818
Rhizobiaceae	0.00022151	0.000345457	0.0149387	1.61962e-05	4.58064e-05	0	0	0	3.14026e-05
unclassified_Bacteria	0	0.000148053	0.00835397	8.09808e-05	1.52688e-05	0	0.000132369	0	0.000204117
Flavobacteriaceae	7.38367e-05	0.000378358	0.00803089	1.61962e-05	0	1.48798e-05	1.47076e-05	6.34931e-05	0.000219818
Aerococcaceae	0	0.00097057	0.00509239	0	0	0	0	0	0
Pseudomonadaceae	0.000103371	3.29007e-05	0.00267696	0.000955574	0.000503871	0	0	0.00117462	0.00048674
Brevibacteriaceae	0.000472555	6.58014e-05	0.00483084	0	1.52688e-05	0	1.47076e-05	0	0
Halomonadaceae	0.000118139	0.00276366	0.00187695	0	7.6344e-05	1.48798e-05	0	0.000111113	6.28052e-05
Alcaligenaceae	1.47673e-05	4.9351e-05	0.00186157	0	1.52688e-05	0	0	0	0.000942078
unclassified_Archaea	0	0	0	0.00142526	0	0	0	4.76198e-05	1.57013e-05
Dermabacteraceae	0.000398718	0	0.0010154	0	1.52688e-05	1.48798e-05	0	0	0
Bifidobacteriaceae	0	0	0	0.00055067	0.00012215	0	0	0	0
Oxalobacteraceae	0	0	6.15394e-05	1.61962e-05	0.000458064	0	0	0	7.85065e-05
Others	0.000103371	8.22517e-05	0.0010154	0.000615454	0.00064129	7.43992e-05	0.000573597	0.000492071	0.00106769
Unknown	0	0	0	0.00740165	0	0	0	0	0

## Sheet: genus
Genus (Top30 bacterial communities in relative abundance at genus level)	Mc	L3	Pupa	FN	MN	FD3DPE	MD3DPE	FDN	MDN
Cosenzaea	0	0.0630048	0.00543085	0.511556	0.572	0.680842	0.586657	0.0531278	0.177597
Serratia	0.920936	0.472421	0.0169695	0.0116288	0.00435161	0.000892791	8.82e-05	0.0172225	0.142175
Wolbachia	0	0.00330652	0.039816	0.28617	0.195899	0.15792	0.0410637	0.365926	0.151062
Enterococcus	1.48e-05	0.394068	0.0240465	0.046402	0.0434398	0.0195968	0.0174285	0.0443499	0.0493178
Morganella	0	0.00557667	0.22148	0.0230633	0.0190707	0.0159363	0.328995	0.00998429	0.00959349
Hafnia_Obesumbacterium	1.48e-05	3.29e-05	0	0.0172327	0.00012215	1.49e-05	0	0.222956	0.224466
Staphylococcus	0.00341126	0.0117126	0.299512	9.72e-05	0.0132991	1.49e-05	0.000102953	0.000888903	0.0011933
Gluconobacter	2.95e-05	0	0	0.0369273	0.0375918	0.0353248	0.00919226	0.0860649	0.0612665
Cedecea	0.00256952	0.000921219	0.00630779	0.0191925	0.0183531	0.0659475	0.000102953	0.031191	0.0782553
Asaia	0	0	0	0.0193544	0.0758554	0.0176921	0.007545	0.045461	0.0387194
Empedobacter	0	0.00162858	0.0925399	0	0	0	0	0	0
Commensalibacter	0	0	0	6.48e-05	0	0	0	0.0639693	0.0160467
Microbacterium	0.0172483	0.0025498	0.0253235	3.24e-05	3.05e-05	1.49e-05	0	0.0219845	0.000157013
unclassified_Candidatus_Hepatincola	0	0	0	0.00304488	0	0	0	0.0255242	0.0341974
Corynebacterium	0	0.00352037	0.0539239	1.62e-05	0.00109935	0	0	9.52e-05	0.000157013
Buchnera	0.0473884	0.000345457	0.000661549	0	6.11e-05	1.49e-05	0	0	0
Kocuria	2.95e-05	0.0164997	0.0287081	1.62e-05	0.00154215	0	0	3.17e-05	0.000157013
Acinetobacter	0.00530147	0.00534636	0.0330005	0.000291531	0.000305376	0.00107135	0	0.000317465	0.000314026
Stenotrophomonas	0.000132906	0.00199049	0.0311236	1.62e-05	3.05e-05	0	0	0	6.28e-05
Rosenbergiella	0.000191975	0.000641563	0.00429237	0.00124711	0.0104744	0.00310989	0.00208848	0.00377784	0.00259071
Sphingobacterium	2.95e-05	0.000592212	0.0248465	8.1e-05	3.05e-05	0	0	0	0.000219818
Comamonas	0.000103371	0.000773166	0.021508	0	7.63e-05	0	0	6.35e-05	0.000471039
Leucobacter	0.0007236	0.00485285	0.0047693	0.000469689	6.11e-05	0	0	0.000158733	0.000455338
Bombella	0	0	0	0.00367653	4.58e-05	0	0	0.00196829	0.00455338
Ochrobactrum	0.000118139	0.000180954	0.00938476	0	0	0	0	0	3.14e-05
unclassified_Bacteria	0	0.000148053	0.00835397	8.1e-05	1.53e-05	0	0.000132369	0	0.000204117
Providencia	0	0.00157923	7.69e-05	0.00199213	0.00157269	8.93e-05	0.000867749	0.000222226	0.00186845
Klebsiella	2.95e-05	0.00046061	0.000230773	0.00419481	1.53e-05	0	0	0.0023175	0.000769364
Myroides	0	0.000378358	0.00735396	0	0	0	0	0	0
Elizabethkingia	0	1.65e-05	0.00127694	0	0	0	0.00494176	0	1.57e-05
Others	0.00172778	0.00745201	0.0390621	0.00574964	0.00465699	0.00151774	0.000794211	0.00239686	0.00408234
Unknown	0	0	0	0.00740165	0	0	0	0	0
		1st
		2nd
		3rd
		4th

## Sheet: species
Species (Top 30 bacterial communities in relative abundance at speceis level)	Mc	L3	Pupa	FN	MN	FD3DPE	MD3DPE	FDN	MDN
Cosenzaea_myxofaciens_ATCC_19692	0	0.0630048	0.00543085	0.511556	0.572	0.680842	0.586657	0.0531278	0.177597
Serratia_symbiotica	0.920936	0.300926	0.00935399	0.0112563	0.00421419	0.000729112	8.82e-05	0.016286	0.00761513
Wolbachia_endosymbiont_of_Bryobia_praetiosa	0	0.00330652	0.039816	0.28617	0.195899	0.15792	0.0410637	0.365926	0.151062
Morganella_morganii	0	0.00557667	0.22148	0.0230633	0.0190707	0.0159363	0.328995	0.00998429	0.00959349
Enterococcus_silesiacus	0	0.3929	0.00784627	0.00689957	0.0431038	0.0195968	0.0174285	0.0440483	0.048517
Hafnia_alvei	1.48e-05	3.29e-05	0	0.0172327	0.00012215	1.49e-05	0	0.222956	0.224466
Ewingella_americana	0	0.171495	0.0076155	0.000372512	0.000137419	0.000163678	0	0.000936523	0.13456
endosymbiont_of_Nilaparvata_lugens	0.00129953	0.0105118	0.266127	9.72e-05	0.000351183	0	2.94e-05	0.000238099	0.000266922
Gluconobacter_wancherniae	2.95e-05	0	0	0.0369273	0.0375918	0.0353248	0.00919226	0.0860649	0.0612665
Cedecea_neteri	0.00256952	0.000921219	0.00630779	0.0191925	0.0183531	0.0659475	0.000102953	0.031191	0.0782553
Asaia_lannensis	0	0	0	0.0193544	0.0758554	0.0176921	0.007545	0.045461	0.0387194
Empedobacter_brevis	0	0.00162858	0.0925399	0	0	0	0	0	0
Commensalibacter_intestini	0	0	0	6.48e-05	0	0	0	0.0639693	0.0160467
Microbacterium_oxydans	0.0172483	0.0025169	0.023985	3.24e-05	3.05e-05	1.49e-05	0	0.0219845	0.000157013
unclassified_Candidatus_Hepatincola	0	0	0	0.00304488	0	0	0	0.0255242	0.0341974
Enterococcus_saccharolyticus	1.48e-05	0.00115152	0.0162002	0.0394863	0.000335914	0	0	0.000301592	0.000737961
Staphylococcus_xylosus	0.00220033	0.00121733	0.0366159	6.48e-05	0.0130548	1.49e-05	7.35e-05	0.000809537	0.00106769
Buchnera_aphidicola	0.0473884	0.000345457	0.000661549	0	6.11e-05	1.49e-05	0	0	0
Corynebacterium_glyciniphilum	0	0.00332297	0.0425853	1.62e-05	0.000992472	0	0	9.52e-05	0.000141312
Rothia_halotolerans	2.95e-05	0.0164997	0.0287081	1.62e-05	0.00154215	0	0	3.17e-05	0.000157013
Stenotrophomonas_maltophilia	0.000132906	0.00199049	0.0311236	1.62e-05	3.05e-05	0	0	0	6.28e-05
Acinetobacter_guillouiae	0	0.00455675	0.0265389	0	0.000229032	0	0	6.35e-05	3.14e-05
Rosenbergiella_nectarea	0.000191975	0.000641563	0.00429237	0.00124711	0.0104744	0.00310989	0.00208848	0.00377784	0.00259071
Comamonas_koreensis	0	0.000773166	0.0214619	0	6.11e-05	0	0	0	1.57e-05
Sphingobacterium_multivorum	2.95e-05	0.000345457	0.0126771	4.86e-05	0	0	0	0	0.000172714
Corynebacterium_casei	0	0.000197404	0.0113386	0	0.000106882	0	0	0	1.57e-05
Leucobacter_chromiireducens	0.0007236	0.00485285	0.00413852	0.000453493	4.58e-05	0	0	0.000158733	0.000439636
Acetobacteraceae_bacterium_DAT819	0	0	0	0.00367653	4.58e-05	0	0	0.00196829	0.00455338
Brucella_pseudogrignonensis	0.000118139	0.000180954	0.00938476	0	0	0	0	0	3.14e-05
unclassified_Bacteria	0	0.000148053	0.00835397	8.1e-05	1.53e-05	0	0.000132369	0	0.000204117
Others	0.00707356	0.0109559	0.0654164	0.0122281	0.00627548	0.00267837	0.00660372	0.00509532	0.00745812
Unknown	0	0	0	0.00740165	0	0	0	0	0
		1st
		2nd
		3rd
		4th
