# Supplementary material for: Episyrphus balteatus symbiont variation across developmental stages, living states, two sexes, and potential horizontal transmission from prey or environment
Source: Front Microbiol. 2024 Jan 5;14:1308393. doi: 10.3389/fmicb.2023.1308393 (PMC10797133; doi:10.3389/fmicb.2023.1308393)
Supplement: Supplementary file 5 [file Table_5.XLSX]

## Sheet: phylum
taxonomy	Mc	L3	Pupa	FN	MN	FD3DPE	MD3DPE	FDN	MDN
Unassigned; Unassigned;	0	0	0	457	0	0	0	0	0
k__Archaea; p__unclassified_Archaea;	0	0	0	88	0	0	0	3	1
k__Bacteria; p__Actinobacteriota;	1284	1675	8032	75	196	3	4	1414	69
k__Bacteria; p__Bacteroidota;	12	167	8602	18	5	1	343	5	29
k__Bacteria; p__Campylobacterota;	0	0	0	2	0	0	0	0	0
k__Bacteria; p__Firmicutes;	233	24730	21376	2880	3749	1321	1198	2855	3244
k__Bacteria; p__Patescibacteria;	0	0	0	4	0	0	0	4	17
k__Bacteria; p__Proteobacteria;	66187	34207	26443	58208	61542	65880	66436	58718	60314
k__Bacteria; p__Spirochaetota;	0	0	0	0	0	0	1	0	2
k__Bacteria; p__Verrucomicrobiota;	1	1	3	6	0	0	1	0	0
k__Bacteria; p__unclassified_Bacteria;	0	9	543	5	1	0	9	0	13
	shared bacteria in all samples
	unique sacteria in FN adults

## Sheet: class
taxonomy	Mc	L3	Pupa	FN	MN	FD3DPE	MD3DPE	FDN	MDN
Unassigned; Unassigned; Unassigned;	0	0	0	457	0	0	0	0	0
k__Archaea; p__unclassified_Archaea; c__unclassified_Archaea;	0	0	0	88	0	0	0	3	1
k__Bacteria; p__Actinobacteriota; c__Actinobacteria;	1284	1675	8032	75	196	3	4	1414	69
k__Bacteria; p__Bacteroidota; c__Bacteroidia;	12	167	8602	18	5	1	343	5	29
k__Bacteria; p__Campylobacterota; c__Campylobacteria;	0	0	0	2	0	0	0	0	0
k__Bacteria; p__Firmicutes; c__Bacilli;	233	24730	21376	2880	3749	1321	1198	2854	3240
k__Bacteria; p__Firmicutes; c__Desulfitobacteriia;	0	0	0	0	0	0	0	1	4
k__Bacteria; p__Patescibacteria; c__Saccharimonadia;	0	0	0	4	0	0	0	4	17
k__Bacteria; p__Proteobacteria; c__Alphaproteobacteria;	17	222	3581	21564	20270	14176	3949	37102	19502
k__Bacteria; p__Proteobacteria; c__Gammaproteobacteria;	66170	33985	22862	36644	41272	51704	62487	21616	40812
k__Bacteria; p__Spirochaetota; c__Spirochaetia;	0	0	0	0	0	0	1	0	2
k__Bacteria; p__Verrucomicrobiota; c__Omnitrophia;	0	0	3	0	0	0	0	0	0
k__Bacteria; p__Verrucomicrobiota; c__Verrucomicrobiae;	1	1	0	6	0	0	1	0	0
k__Bacteria; p__unclassified_Bacteria; c__unclassified_Bacteria;	0	9	543	5	1	0	9	0	13
	shared bacteria in all samples
	unique sacteria in FN adults
	unique sacteria in hoverfly pupae

## Sheet: order
taxonomy	Mc	L3	Pupa	FN	MN	FD3DPE	MD3DPE	FDN	MDN
Unassigned; Unassigned; Unassigned; Unassigned;	0	0	0	457	0	0	0	0	0
k__Archaea; p__unclassified_Archaea; c__unclassified_Archaea; o__unclassified_Archaea;	0	0	0	88	0	0	0	3	1
k__Bacteria; p__Actinobacteriota; c__Actinobacteria; o__Bifidobacteriales;	0	0	0	34	8	0	0	0	0
k__Bacteria; p__Actinobacteriota; c__Actinobacteria; o__Corynebacteriales;	0	216	3509	1	72	0	0	7	10
k__Bacteria; p__Actinobacteriota; c__Actinobacteria; o__Micrococcales;	1284	1459	4523	36	116	3	4	1407	59
k__Bacteria; p__Actinobacteriota; c__Actinobacteria; o__Propionibacteriales;	0	0	0	4	0	0	0	0	0
k__Bacteria; p__Bacteroidota; c__Bacteroidia; o__Bacteroidales;	5	0	0	12	2	0	6	0	0
k__Bacteria; p__Bacteroidota; c__Bacteroidia; o__Chitinophagales;	0	0	15	0	1	0	0	1	0
k__Bacteria; p__Bacteroidota; c__Bacteroidia; o__Flavobacteriales;	5	131	6958	1	0	1	337	4	15
k__Bacteria; p__Bacteroidota; c__Bacteroidia; o__Sphingobacteriales;	2	36	1629	5	2	0	0	0	14
k__Bacteria; p__Campylobacterota; c__Campylobacteria; o__Campylobacterales;	0	0	0	2	0	0	0	0	0
k__Bacteria; p__Firmicutes; c__Bacilli; o__Bacillales;	0	0	5	9	1	0	3	0	0
k__Bacteria; p__Firmicutes; c__Bacilli; o__Entomoplasmatales;	1	0	0	0	0	0	0	0	3
k__Bacteria; p__Firmicutes; c__Bacilli; o__Erysipelotrichales;	0	0	0	0	1	1	3	0	1
k__Bacteria; p__Firmicutes; c__Bacilli; o__Lactobacillales;	1	24014	1894	2865	2876	1319	1185	2798	3160
k__Bacteria; p__Firmicutes; c__Bacilli; o__Staphylococcales;	231	716	19477	6	871	1	7	56	76
k__Bacteria; p__Firmicutes; c__Desulfitobacteriia; o__Desulfitobacteriales;	0	0	0	0	0	0	0	1	4
k__Bacteria; p__Patescibacteria; c__Saccharimonadia; o__Saccharimonadales;	0	0	0	4	0	0	0	4	17
k__Bacteria; p__Proteobacteria; c__Alphaproteobacteria; o__Acetobacterales;	2	0	0	3706	7435	3563	1138	12440	7680
k__Bacteria; p__Proteobacteria; c__Alphaproteobacteria; o__Caulobacterales;	0	0	18	0	0	0	0	0	0
k__Bacteria; p__Proteobacteria; c__Alphaproteobacteria; o__Rhizobiales;	15	21	971	1	3	0	0	0	2
k__Bacteria; p__Proteobacteria; c__Alphaproteobacteria; o__Rhodobacterales;	0	0	0	0	0	0	2	1	0
k__Bacteria; p__Proteobacteria; c__Alphaproteobacteria; o__Rhodospirillales;	0	0	0	0	0	0	3	0	0
k__Bacteria; p__Proteobacteria; c__Alphaproteobacteria; o__Rickettsiales;	0	201	2588	17857	12830	10613	2792	24661	11799
k__Bacteria; p__Proteobacteria; c__Alphaproteobacteria; o__SAR11_clade;	0	0	0	0	0	0	14	0	21
k__Bacteria; p__Proteobacteria; c__Alphaproteobacteria; o__Sphingomonadales;	0	0	4	0	2	0	0	0	0
k__Bacteria; p__Proteobacteria; c__Gammaproteobacteria; o__Burkholderiales;	14	52	1628	80	193	13	3	10	134
k__Bacteria; p__Proteobacteria; c__Gammaproteobacteria; o__Diplorickettsiales;	0	1	2	0	0	1	3	1	0
k__Bacteria; p__Proteobacteria; c__Gammaproteobacteria; o__Enterobacterales;	65773	33316	16768	36486	41011	51617	62481	21504	40619
k__Bacteria; p__Proteobacteria; c__Gammaproteobacteria; o__Pseudomonadales;	374	495	2441	77	66	73	0	101	55
k__Bacteria; p__Proteobacteria; c__Gammaproteobacteria; o__Xanthomonadales;	9	121	2023	1	2	0	0	0	4
k__Bacteria; p__Spirochaetota; c__Spirochaetia; o__Spirochaetales;	0	0	0	0	0	0	1	0	2
k__Bacteria; p__Verrucomicrobiota; c__Omnitrophia; o__Omnitrophales;	0	0	3	0	0	0	0	0	0
k__Bacteria; p__Verrucomicrobiota; c__Verrucomicrobiae; o__Verrucomicrobiales;	1	1	0	6	0	0	1	0	0
k__Bacteria; p__unclassified_Bacteria; c__unclassified_Bacteria; o__unclassified_Bacteria;	0	9	543	5	1	0	9	0	13
	shared bacteria in all samples
	unique sacteria in FN adults
	unique sacteria in hoverfly pupae
	unique sacteria in MD3DPE hoverfly adults

## Sheet: family
taxonomy	Mc	L3	Pupa	FN	MN	FD3DPE	MD3DPE	FDN	MDN
Unassigned; Unassigned; Unassigned; Unassigned; Unassigned;	0	0	0	457	0	0	0	0	0
k__Archaea; p__unclassified_Archaea; c__unclassified_Archaea; o__unclassified_Archaea; f__unclassified_Archaea;	0	0	0	88	0	0	0	3	1
k__Bacteria; p__Actinobacteriota; c__Actinobacteria; o__Bifidobacteriales; f__Bifidobacteriaceae;	0	0	0	34	8	0	0	0	0
k__Bacteria; p__Actinobacteriota; c__Actinobacteria; o__Corynebacteriales; f__Corynebacteriaceae;	0	214	3505	1	72	0	0	6	10
k__Bacteria; p__Actinobacteriota; c__Actinobacteria; o__Corynebacteriales; f__Nocardiaceae;	0	2	4	0	0	0	0	1	0
k__Bacteria; p__Actinobacteriota; c__Actinobacteria; o__Micrococcales; f__Brevibacteriaceae;	32	4	314	0	1	0	1	0	0
k__Bacteria; p__Actinobacteriota; c__Actinobacteria; o__Micrococcales; f__Dermabacteraceae;	27	0	66	0	1	1	0	0	0
k__Bacteria; p__Actinobacteriota; c__Actinobacteria; o__Micrococcales; f__Intrasporangiaceae;	0	0	0	0	0	1	3	0	1
k__Bacteria; p__Actinobacteriota; c__Actinobacteria; o__Micrococcales; f__Microbacteriaceae;	1217	450	1956	31	6	1	0	1395	39
k__Bacteria; p__Actinobacteriota; c__Actinobacteria; o__Micrococcales; f__Micrococcaceae;	8	1004	2176	5	108	0	0	12	19
k__Bacteria; p__Actinobacteriota; c__Actinobacteria; o__Micrococcales; f__Micrococcales_Incertae_Sedis;	0	1	11	0	0	0	0	0	0
k__Bacteria; p__Actinobacteriota; c__Actinobacteria; o__Propionibacteriales; f__Propionibacteriaceae;	0	0	0	4	0	0	0	0	0
k__Bacteria; p__Bacteroidota; c__Bacteroidia; o__Bacteroidales; f__Bacteroidaceae;	1	0	0	3	0	0	6	0	0
k__Bacteria; p__Bacteroidota; c__Bacteroidia; o__Bacteroidales; f__Muribaculaceae;	0	0	0	9	0	0	0	0	0
k__Bacteria; p__Bacteroidota; c__Bacteroidia; o__Bacteroidales; f__Rikenellaceae;	4	0	0	0	2	0	0	0	0
k__Bacteria; p__Bacteroidota; c__Bacteroidia; o__Chitinophagales; f__Chitinophagaceae;	0	0	15	0	1	0	0	1	0
k__Bacteria; p__Bacteroidota; c__Bacteroidia; o__Flavobacteriales; f__Flavobacteriaceae;	5	23	522	1	0	1	1	4	14
k__Bacteria; p__Bacteroidota; c__Bacteroidia; o__Flavobacteriales; f__Weeksellaceae;	0	108	6436	0	0	0	336	0	1
k__Bacteria; p__Bacteroidota; c__Bacteroidia; o__Sphingobacteriales; f__Sphingobacteriaceae;	2	36	1629	5	2	0	0	0	14
k__Bacteria; p__Campylobacterota; c__Campylobacteria; o__Campylobacterales; f__Helicobacteraceae;	0	0	0	2	0	0	0	0	0
k__Bacteria; p__Firmicutes; c__Bacilli; o__Bacillales; f__Bacillaceae;	0	0	5	0	0	0	3	0	0
k__Bacteria; p__Firmicutes; c__Bacilli; o__Bacillales; f__Planococcaceae;	0	0	0	9	1	0	0	0	0
k__Bacteria; p__Firmicutes; c__Bacilli; o__Entomoplasmatales; f__Spiroplasmataceae;	1	0	0	0	0	0	0	0	3
k__Bacteria; p__Firmicutes; c__Bacilli; o__Erysipelotrichales; f__Erysipelotrichaceae;	0	0	0	0	1	1	3	0	1
k__Bacteria; p__Firmicutes; c__Bacilli; o__Lactobacillales; f__Aerococcaceae;	0	59	331	0	0	0	0	0	0
k__Bacteria; p__Firmicutes; c__Bacilli; o__Lactobacillales; f__Enterococcaceae;	1	23955	1563	2865	2845	1317	1185	2794	3141
k__Bacteria; p__Firmicutes; c__Bacilli; o__Lactobacillales; f__Lactobacillaceae;	0	0	0	0	31	0	0	0	2
k__Bacteria; p__Firmicutes; c__Bacilli; o__Lactobacillales; f__Streptococcaceae;	0	0	0	0	0	2	0	4	17
k__Bacteria; p__Firmicutes; c__Bacilli; o__Staphylococcales; f__Staphylococcaceae;	231	716	19477	6	871	1	7	56	76
k__Bacteria; p__Firmicutes; c__Desulfitobacteriia; o__Desulfitobacteriales; f__Desulfitobacteriaceae;	0	0	0	0	0	0	0	1	4
k__Bacteria; p__Patescibacteria; c__Saccharimonadia; o__Saccharimonadales; f__Saccharimonadaceae;	0	0	0	2	0	0	0	1	12
k__Bacteria; p__Patescibacteria; c__Saccharimonadia; o__Saccharimonadales; f__unclassified_Saccharimonadales;	0	0	0	2	0	0	0	3	5
k__Bacteria; p__Proteobacteria; c__Alphaproteobacteria; o__Acetobacterales; f__Acetobacteraceae;	2	0	0	3706	7435	3563	1138	12440	7680
k__Bacteria; p__Proteobacteria; c__Alphaproteobacteria; o__Caulobacterales; f__Caulobacteraceae;	0	0	18	0	0	0	0	0	0
k__Bacteria; p__Proteobacteria; c__Alphaproteobacteria; o__Rhizobiales; f__Rhizobiaceae;	15	21	971	1	3	0	0	0	2
k__Bacteria; p__Proteobacteria; c__Alphaproteobacteria; o__Rhodobacterales; f__Rhodobacteraceae;	0	0	0	0	0	0	2	1	0
k__Bacteria; p__Proteobacteria; c__Alphaproteobacteria; o__Rhodospirillales; f__AEGEAN_169_marine_group;	0	0	0	0	0	0	3	0	0
k__Bacteria; p__Proteobacteria; c__Alphaproteobacteria; o__Rickettsiales; f__Anaplasmataceae;	0	201	2588	17669	12830	10613	2792	23053	9621
k__Bacteria; p__Proteobacteria; c__Alphaproteobacteria; o__Rickettsiales; f__Candidatus_Hepatincola;	0	0	0	188	0	0	0	1608	2178
k__Bacteria; p__Proteobacteria; c__Alphaproteobacteria; o__SAR11_clade; f__Clade_I;	0	0	0	0	0	0	14	0	21
k__Bacteria; p__Proteobacteria; c__Alphaproteobacteria; o__Sphingomonadales; f__Sphingomonadaceae;	0	0	4	0	2	0	0	0	0
k__Bacteria; p__Proteobacteria; c__Gammaproteobacteria; o__Burkholderiales; f__Alcaligenaceae;	1	3	121	0	1	0	0	0	60
k__Bacteria; p__Proteobacteria; c__Gammaproteobacteria; o__Burkholderiales; f__Comamonadaceae;	13	49	1499	78	161	13	3	9	69
k__Bacteria; p__Proteobacteria; c__Gammaproteobacteria; o__Burkholderiales; f__Methylophilaceae;	0	0	4	1	1	0	0	1	0
k__Bacteria; p__Proteobacteria; c__Gammaproteobacteria; o__Burkholderiales; f__Oxalobacteraceae;	0	0	4	1	30	0	0	0	5
k__Bacteria; p__Proteobacteria; c__Gammaproteobacteria; o__Diplorickettsiales; f__Diplorickettsiaceae;	0	1	2	0	0	1	3	1	0
k__Bacteria; p__Proteobacteria; c__Gammaproteobacteria; o__Enterobacterales; f__Aeromonadaceae;	0	0	0	0	3	0	0	17	0
k__Bacteria; p__Proteobacteria; c__Gammaproteobacteria; o__Enterobacterales; f__Enterobacteriaceae;	185	85	427	1490	1205	4488	13	2123	5033
k__Bacteria; p__Proteobacteria; c__Gammaproteobacteria; o__Enterobacterales; f__Erwiniaceae;	15	225	441	82	692	234	146	243	177
k__Bacteria; p__Proteobacteria; c__Gammaproteobacteria; o__Enterobacterales; f__Hafniaceae;	1	2	0	1064	8	1	0	14046	14296
k__Bacteria; p__Proteobacteria; c__Gammaproteobacteria; o__Enterobacterales; f__Morganellaceae;	3209	4286	14797	33132	38818	46834	62316	3990	12058
k__Bacteria; p__Proteobacteria; c__Gammaproteobacteria; o__Enterobacterales; f__Yersiniaceae;	62363	28718	1103	718	285	60	6	1085	9055
k__Bacteria; p__Proteobacteria; c__Gammaproteobacteria; o__Pseudomonadales; f__Halomonadaceae;	8	168	122	0	5	1	0	7	4
k__Bacteria; p__Proteobacteria; c__Gammaproteobacteria; o__Pseudomonadales; f__Moraxellaceae;	359	325	2145	18	28	72	0	20	20
k__Bacteria; p__Proteobacteria; c__Gammaproteobacteria; o__Pseudomonadales; f__Pseudomonadaceae;	7	2	174	59	33	0	0	74	31
k__Bacteria; p__Proteobacteria; c__Gammaproteobacteria; o__Xanthomonadales; f__Xanthomonadaceae;	9	121	2023	1	2	0	0	0	4
k__Bacteria; p__Spirochaetota; c__Spirochaetia; o__Spirochaetales; f__Spirochaetaceae;	0	0	0	0	0	0	1	0	2
k__Bacteria; p__Verrucomicrobiota; c__Omnitrophia; o__Omnitrophales; f__Omnitrophaceae;	0	0	3	0	0	0	0	0	0
k__Bacteria; p__Verrucomicrobiota; c__Verrucomicrobiae; o__Verrucomicrobiales; f__Akkermansiaceae;	1	1	0	6	0	0	1	0	0
k__Bacteria; p__unclassified_Bacteria; c__unclassified_Bacteria; o__unclassified_Bacteria; f__unclassified_Bacteria;	0	9	543	5	1	0	9	0	13
	shared bacteria in all samples
	unique sacteria in FN adults
	unique sacteria in hoverfly pupae
	unique sacteria in MD3DPE hoverfly adults

## Sheet: genus
taxonomy	Mc	L3	Pupa	FN	MN	FD3DPE	MD3DPE	FDN	MDN
Unassigned; Unassigned; Unassigned; Unassigned; Unassigned; Unassigned;	0	0	0	457	0	0	0	0	0
k__Archaea; p__unclassified_Archaea; c__unclassified_Archaea; o__unclassified_Archaea; f__unclassified_Archaea; g__unclassified_Archaea;	0	0	0	88	0	0	0	3	1
k__Bacteria; p__Actinobacteriota; c__Actinobacteria; o__Bifidobacteriales; f__Bifidobacteriaceae; g__Bifidobacterium;	0	0	0	34	8	0	0	0	0
k__Bacteria; p__Actinobacteriota; c__Actinobacteria; o__Corynebacteriales; f__Corynebacteriaceae; g__Corynebacterium;	0	214	3505	1	72	0	0	6	10
k__Bacteria; p__Actinobacteriota; c__Actinobacteria; o__Corynebacteriales; f__Nocardiaceae; g__Rhodococcus;	0	2	4	0	0	0	0	1	0
k__Bacteria; p__Actinobacteriota; c__Actinobacteria; o__Micrococcales; f__Brevibacteriaceae; g__Brevibacterium;	32	4	314	0	1	0	1	0	0
k__Bacteria; p__Actinobacteriota; c__Actinobacteria; o__Micrococcales; f__Dermabacteraceae; g__Brachybacterium;	27	0	66	0	1	1	0	0	0
k__Bacteria; p__Actinobacteriota; c__Actinobacteria; o__Micrococcales; f__Intrasporangiaceae; g__Janibacter;	0	0	0	0	0	1	3	0	1
k__Bacteria; p__Actinobacteriota; c__Actinobacteria; o__Micrococcales; f__Microbacteriaceae; g__Leucobacter;	49	295	310	29	4	0	0	10	29
k__Bacteria; p__Actinobacteriota; c__Actinobacteria; o__Micrococcales; f__Microbacteriaceae; g__Microbacterium;	1168	155	1646	2	2	1	0	1385	10
k__Bacteria; p__Actinobacteriota; c__Actinobacteria; o__Micrococcales; f__Micrococcaceae; g__Citricoccus;	0	0	83	0	0	0	0	0	0
k__Bacteria; p__Actinobacteriota; c__Actinobacteria; o__Micrococcales; f__Micrococcaceae; g__Glutamicibacter;	6	1	213	4	7	0	0	10	9
k__Bacteria; p__Actinobacteriota; c__Actinobacteria; o__Micrococcales; f__Micrococcaceae; g__Kocuria;	2	1003	1866	1	101	0	0	2	10
k__Bacteria; p__Actinobacteriota; c__Actinobacteria; o__Micrococcales; f__Micrococcaceae; g__Nesterenkonia;	0	0	14	0	0	0	0	0	0
k__Bacteria; p__Actinobacteriota; c__Actinobacteria; o__Micrococcales; f__Micrococcales_Incertae_Sedis; g__Timonella;	0	1	11	0	0	0	0	0	0
k__Bacteria; p__Actinobacteriota; c__Actinobacteria; o__Propionibacteriales; f__Propionibacteriaceae; g__Cutibacterium;	0	0	0	4	0	0	0	0	0
k__Bacteria; p__Bacteroidota; c__Bacteroidia; o__Bacteroidales; f__Bacteroidaceae; g__Bacteroides;	1	0	0	3	0	0	6	0	0
k__Bacteria; p__Bacteroidota; c__Bacteroidia; o__Bacteroidales; f__Muribaculaceae; g__unclassified_Muribaculaceae;	0	0	0	9	0	0	0	0	0
k__Bacteria; p__Bacteroidota; c__Bacteroidia; o__Bacteroidales; f__Rikenellaceae; g__Alistipes;	0	0	0	0	2	0	0	0	0
k__Bacteria; p__Bacteroidota; c__Bacteroidia; o__Bacteroidales; f__Rikenellaceae; g__Rikenellaceae_RC9_gut_group;	4	0	0	0	0	0	0	0	0
k__Bacteria; p__Bacteroidota; c__Bacteroidia; o__Chitinophagales; f__Chitinophagaceae; g__Taibaiella;	0	0	15	0	1	0	0	1	0
k__Bacteria; p__Bacteroidota; c__Bacteroidia; o__Flavobacteriales; f__Flavobacteriaceae; g__Flavobacterium;	5	0	44	1	0	1	1	4	14
k__Bacteria; p__Bacteroidota; c__Bacteroidia; o__Flavobacteriales; f__Flavobacteriaceae; g__Myroides;	0	23	478	0	0	0	0	0	0
k__Bacteria; p__Bacteroidota; c__Bacteroidia; o__Flavobacteriales; f__Weeksellaceae; g__Chryseobacterium;	0	8	338	0	0	0	0	0	0
k__Bacteria; p__Bacteroidota; c__Bacteroidia; o__Flavobacteriales; f__Weeksellaceae; g__Elizabethkingia;	0	1	83	0	0	0	336	0	1
k__Bacteria; p__Bacteroidota; c__Bacteroidia; o__Flavobacteriales; f__Weeksellaceae; g__Empedobacter;	0	99	6015	0	0	0	0	0	0
k__Bacteria; p__Bacteroidota; c__Bacteroidia; o__Sphingobacteriales; f__Sphingobacteriaceae; g__Pedobacter;	0	0	14	0	0	0	0	0	0
k__Bacteria; p__Bacteroidota; c__Bacteroidia; o__Sphingobacteriales; f__Sphingobacteriaceae; g__Sphingobacterium;	2	36	1615	5	2	0	0	0	14
k__Bacteria; p__Campylobacterota; c__Campylobacteria; o__Campylobacterales; f__Helicobacteraceae; g__Helicobacter;	0	0	0	2	0	0	0	0	0
k__Bacteria; p__Firmicutes; c__Bacilli; o__Bacillales; f__Bacillaceae; g__Oceanobacillus;	0	0	5	0	0	0	0	0	0
k__Bacteria; p__Firmicutes; c__Bacilli; o__Bacillales; f__Bacillaceae; g__unclassified_Bacillaceae;	0	0	0	0	0	0	3	0	0
k__Bacteria; p__Firmicutes; c__Bacilli; o__Bacillales; f__Planococcaceae; g__Lysinibacillus;	0	0	0	9	1	0	0	0	0
k__Bacteria; p__Firmicutes; c__Bacilli; o__Entomoplasmatales; f__Spiroplasmataceae; g__Spiroplasma;	1	0	0	0	0	0	0	0	3
k__Bacteria; p__Firmicutes; c__Bacilli; o__Erysipelotrichales; f__Erysipelotrichaceae; g__Turicibacter;	0	0	0	0	1	1	3	0	1
k__Bacteria; p__Firmicutes; c__Bacilli; o__Lactobacillales; f__Aerococcaceae; g__Aerococcus;	0	59	331	0	0	0	0	0	0
k__Bacteria; p__Firmicutes; c__Bacilli; o__Lactobacillales; f__Enterococcaceae; g__Enterococcus;	1	23955	1563	2865	2845	1317	1185	2794	3141
k__Bacteria; p__Firmicutes; c__Bacilli; o__Lactobacillales; f__Lactobacillaceae; g__Lactobacillus;	0	0	0	0	31	0	0	0	2
k__Bacteria; p__Firmicutes; c__Bacilli; o__Lactobacillales; f__Streptococcaceae; g__Lactococcus;	0	0	0	0	0	2	0	4	17
k__Bacteria; p__Firmicutes; c__Bacilli; o__Staphylococcales; f__Staphylococcaceae; g__Corticicoccus;	0	4	9	0	0	0	0	0	0
k__Bacteria; p__Firmicutes; c__Bacilli; o__Staphylococcales; f__Staphylococcaceae; g__Staphylococcus;	231	712	19468	6	871	1	7	56	76
k__Bacteria; p__Firmicutes; c__Desulfitobacteriia; o__Desulfitobacteriales; f__Desulfitobacteriaceae; g__Desulfosporosinus;	0	0	0	0	0	0	0	1	4
k__Bacteria; p__Patescibacteria; c__Saccharimonadia; o__Saccharimonadales; f__Saccharimonadaceae; g__TM7a;	0	0	0	2	0	0	0	1	12
k__Bacteria; p__Patescibacteria; c__Saccharimonadia; o__Saccharimonadales; f__unclassified_Saccharimonadales; g__unclassified_Saccharimonadales;	0	0	0	2	0	0	0	3	5
k__Bacteria; p__Proteobacteria; c__Alphaproteobacteria; o__Acetobacterales; f__Acetobacteraceae; g__Acetobacter;	0	0	0	0	2	0	0	0	0
k__Bacteria; p__Proteobacteria; c__Alphaproteobacteria; o__Acetobacterales; f__Acetobacteraceae; g__Asaia;	0	0	0	1195	4968	1189	513	2864	2466
k__Bacteria; p__Proteobacteria; c__Alphaproteobacteria; o__Acetobacterales; f__Acetobacteraceae; g__Bombella;	0	0	0	227	3	0	0	124	290
k__Bacteria; p__Proteobacteria; c__Alphaproteobacteria; o__Acetobacterales; f__Acetobacteraceae; g__Commensalibacter;	0	0	0	4	0	0	0	4030	1022
k__Bacteria; p__Proteobacteria; c__Alphaproteobacteria; o__Acetobacterales; f__Acetobacteraceae; g__Gluconobacter;	2	0	0	2280	2462	2374	625	5422	3902
k__Bacteria; p__Proteobacteria; c__Alphaproteobacteria; o__Caulobacterales; f__Caulobacteraceae; g__Brevundimonas;	0	0	18	0	0	0	0	0	0
k__Bacteria; p__Proteobacteria; c__Alphaproteobacteria; o__Rhizobiales; f__Rhizobiaceae; g__Allorhizobium_Neorhizobium_Pararhizobium_Rhizobium;	5	0	104	0	2	0	0	0	0
k__Bacteria; p__Proteobacteria; c__Alphaproteobacteria; o__Rhizobiales; f__Rhizobiaceae; g__Ochrobactrum;	8	11	610	0	0	0	0	0	2
k__Bacteria; p__Proteobacteria; c__Alphaproteobacteria; o__Rhizobiales; f__Rhizobiaceae; g__Pseudochrobactrum;	0	10	245	1	1	0	0	0	0
k__Bacteria; p__Proteobacteria; c__Alphaproteobacteria; o__Rhizobiales; f__Rhizobiaceae; g__Shinella;	2	0	12	0	0	0	0	0	0
k__Bacteria; p__Proteobacteria; c__Alphaproteobacteria; o__Rhodobacterales; f__Rhodobacteraceae; g__HIMB11;	0	0	0	0	0	0	2	1	0
k__Bacteria; p__Proteobacteria; c__Alphaproteobacteria; o__Rhodospirillales; f__AEGEAN_169_marine_group; g__alpha_proteobacterium_HIMB59;	0	0	0	0	0	0	3	0	0
k__Bacteria; p__Proteobacteria; c__Alphaproteobacteria; o__Rickettsiales; f__Anaplasmataceae; g__Wolbachia;	0	201	2588	17669	12830	10613	2792	23053	9621
k__Bacteria; p__Proteobacteria; c__Alphaproteobacteria; o__Rickettsiales; f__Candidatus_Hepatincola; g__unclassified_Candidatus_Hepatincola;	0	0	0	188	0	0	0	1608	2178
k__Bacteria; p__Proteobacteria; c__Alphaproteobacteria; o__SAR11_clade; f__Clade_I; g__Clade_Ia;	0	0	0	0	0	0	14	0	21
k__Bacteria; p__Proteobacteria; c__Alphaproteobacteria; o__Sphingomonadales; f__Sphingomonadaceae; g__Novosphingobium;	0	0	4	0	0	0	0	0	0
k__Bacteria; p__Proteobacteria; c__Alphaproteobacteria; o__Sphingomonadales; f__Sphingomonadaceae; g__Sphingobium;	0	0	0	0	2	0	0	0	0
k__Bacteria; p__Proteobacteria; c__Gammaproteobacteria; o__Burkholderiales; f__Alcaligenaceae; g__Advenella;	0	0	11	0	0	0	0	0	0
k__Bacteria; p__Proteobacteria; c__Gammaproteobacteria; o__Burkholderiales; f__Alcaligenaceae; g__Alcaligenes;	0	3	4	0	0	0	0	0	0
k__Bacteria; p__Proteobacteria; c__Gammaproteobacteria; o__Burkholderiales; f__Alcaligenaceae; g__Bordetella;	1	0	106	0	1	0	0	0	0
k__Bacteria; p__Proteobacteria; c__Gammaproteobacteria; o__Burkholderiales; f__Alcaligenaceae; g__Castellaniella;	0	0	0	0	0	0	0	0	60
k__Bacteria; p__Proteobacteria; c__Gammaproteobacteria; o__Burkholderiales; f__Comamonadaceae; g__Acidovorax;	4	0	0	1	0	0	0	1	2
k__Bacteria; p__Proteobacteria; c__Gammaproteobacteria; o__Burkholderiales; f__Comamonadaceae; g__Alicycliphilus;	1	0	0	2	1	1	0	0	2
k__Bacteria; p__Proteobacteria; c__Gammaproteobacteria; o__Burkholderiales; f__Comamonadaceae; g__Comamonas;	7	47	1398	0	5	0	0	4	30
k__Bacteria; p__Proteobacteria; c__Gammaproteobacteria; o__Burkholderiales; f__Comamonadaceae; g__Delftia;	0	2	83	1	0	0	0	3	32
k__Bacteria; p__Proteobacteria; c__Gammaproteobacteria; o__Burkholderiales; f__Comamonadaceae; g__Paucibacter;	0	0	0	73	154	12	3	0	2
k__Bacteria; p__Proteobacteria; c__Gammaproteobacteria; o__Burkholderiales; f__Comamonadaceae; g__Rhizobacter;	0	0	0	1	0	0	0	1	0
k__Bacteria; p__Proteobacteria; c__Gammaproteobacteria; o__Burkholderiales; f__Comamonadaceae; g__Variovorax;	0	0	4	0	1	0	0	0	1
k__Bacteria; p__Proteobacteria; c__Gammaproteobacteria; o__Burkholderiales; f__Comamonadaceae; g__Xenophilus;	1	0	14	0	0	0	0	0	0
k__Bacteria; p__Proteobacteria; c__Gammaproteobacteria; o__Burkholderiales; f__Methylophilaceae; g__Methylophilus;	0	0	4	1	1	0	0	1	0
k__Bacteria; p__Proteobacteria; c__Gammaproteobacteria; o__Burkholderiales; f__Oxalobacteraceae; g__Duganella;	0	0	0	1	0	0	0	0	5
k__Bacteria; p__Proteobacteria; c__Gammaproteobacteria; o__Burkholderiales; f__Oxalobacteraceae; g__Herbaspirillum;	0	0	4	0	30	0	0	0	0
k__Bacteria; p__Proteobacteria; c__Gammaproteobacteria; o__Diplorickettsiales; f__Diplorickettsiaceae; g__Rickettsiella;	0	1	2	0	0	1	3	1	0
k__Bacteria; p__Proteobacteria; c__Gammaproteobacteria; o__Enterobacterales; f__Aeromonadaceae; g__Aeromonas;	0	0	0	0	3	0	0	17	0
k__Bacteria; p__Proteobacteria; c__Gammaproteobacteria; o__Enterobacterales; f__Enterobacteriaceae; g__Cedecea;	174	56	410	1185	1202	4432	7	1965	4984
k__Bacteria; p__Proteobacteria; c__Gammaproteobacteria; o__Enterobacterales; f__Enterobacteriaceae; g__Escherichia_Shigella;	9	1	2	46	2	56	6	12	0
k__Bacteria; p__Proteobacteria; c__Gammaproteobacteria; o__Enterobacterales; f__Enterobacteriaceae; g__Klebsiella;	2	28	15	259	1	0	0	146	49
k__Bacteria; p__Proteobacteria; c__Gammaproteobacteria; o__Enterobacterales; f__Erwiniaceae; g__Erwinia;	0	94	47	0	2	0	0	2	0
k__Bacteria; p__Proteobacteria; c__Gammaproteobacteria; o__Enterobacterales; f__Erwiniaceae; g__Pantoea;	2	92	115	5	4	25	4	3	12
k__Bacteria; p__Proteobacteria; c__Gammaproteobacteria; o__Enterobacterales; f__Erwiniaceae; g__Rosenbergiella;	13	39	279	77	686	209	142	238	165
k__Bacteria; p__Proteobacteria; c__Gammaproteobacteria; o__Enterobacterales; f__Hafniaceae; g__Hafnia_Obesumbacterium;	1	2	0	1064	8	1	0	14046	14296
k__Bacteria; p__Proteobacteria; c__Gammaproteobacteria; o__Enterobacterales; f__Morganellaceae; g__Buchnera;	3209	21	43	0	4	1	0	0	0
k__Bacteria; p__Proteobacteria; c__Gammaproteobacteria; o__Enterobacterales; f__Morganellaceae; g__Cosenzaea;	0	3830	353	31585	37462	45756	39888	3347	11311
k__Bacteria; p__Proteobacteria; c__Gammaproteobacteria; o__Enterobacterales; f__Morganellaceae; g__Morganella;	0	339	14396	1424	1249	1071	22369	629	611
k__Bacteria; p__Proteobacteria; c__Gammaproteobacteria; o__Enterobacterales; f__Morganellaceae; g__Providencia;	0	96	5	123	103	6	59	14	119
k__Bacteria; p__Proteobacteria; c__Gammaproteobacteria; o__Enterobacterales; f__Morganellaceae; g__endosymbionts;	0	0	0	0	0	0	0	0	17
k__Bacteria; p__Proteobacteria; c__Gammaproteobacteria; o__Enterobacterales; f__Yersiniaceae; g__Serratia;	62363	28718	1103	718	285	60	6	1085	9055
k__Bacteria; p__Proteobacteria; c__Gammaproteobacteria; o__Pseudomonadales; f__Halomonadaceae; g__Carnimonas;	8	168	122	0	5	1	0	7	4
k__Bacteria; p__Proteobacteria; c__Gammaproteobacteria; o__Pseudomonadales; f__Moraxellaceae; g__Acinetobacter;	359	325	2145	18	20	72	0	20	20
k__Bacteria; p__Proteobacteria; c__Gammaproteobacteria; o__Pseudomonadales; f__Moraxellaceae; g__Moraxella;	0	0	0	0	8	0	0	0	0
k__Bacteria; p__Proteobacteria; c__Gammaproteobacteria; o__Pseudomonadales; f__Pseudomonadaceae; g__Pseudomonas;	7	2	174	59	33	0	0	74	31
k__Bacteria; p__Proteobacteria; c__Gammaproteobacteria; o__Xanthomonadales; f__Xanthomonadaceae; g__Stenotrophomonas;	9	121	2023	1	2	0	0	0	4
k__Bacteria; p__Spirochaetota; c__Spirochaetia; o__Spirochaetales; f__Spirochaetaceae; g__unclassified_Spirochaetaceae;	0	0	0	0	0	0	1	0	2
k__Bacteria; p__Verrucomicrobiota; c__Omnitrophia; o__Omnitrophales; f__Omnitrophaceae; g__Candidatus_Omnitrophus;	0	0	3	0	0	0	0	0	0
k__Bacteria; p__Verrucomicrobiota; c__Verrucomicrobiae; o__Verrucomicrobiales; f__Akkermansiaceae; g__Akkermansia;	1	1	0	6	0	0	1	0	0
k__Bacteria; p__unclassified_Bacteria; c__unclassified_Bacteria; o__unclassified_Bacteria; f__unclassified_Bacteria; g__unclassified_Bacteria;	0	9	543	5	1	0	9	0	13

## Sheet: species
taxonomy	Mc	L3	Pupa	FN	MN	FD3DPE	MD3DPE	FDN	MDN
Unassigned; Unassigned; Unassigned; Unassigned; Unassigned; Unassigned; Unassigned;	0	0	0	457	0	0	0	0	0
k__Archaea; p__unclassified_Archaea; c__unclassified_Archaea; o__unclassified_Archaea; f__unclassified_Archaea; g__unclassified_Archaea; s__unclassified_Archaea;	0	0	0	88	0	0	0	3	1
k__Bacteria; p__Actinobacteriota; c__Actinobacteria; o__Bifidobacteriales; f__Bifidobacteriaceae; g__Bifidobacterium; s__Bifidobacterium_breve;	0	0	0	4	0	0	0	0	0
k__Bacteria; p__Actinobacteriota; c__Actinobacteria; o__Bifidobacteriales; f__Bifidobacteriaceae; g__Bifidobacterium; s__Bifidobacterium_pseudocatenulatum;	0	0	0	30	8	0	0	0	0
k__Bacteria; p__Actinobacteriota; c__Actinobacteria; o__Corynebacteriales; f__Corynebacteriaceae; g__Corynebacterium; s__Corynebacterium_casei;	0	12	737	0	7	0	0	0	1
k__Bacteria; p__Actinobacteriota; c__Actinobacteria; o__Corynebacteriales; f__Corynebacteriaceae; g__Corynebacterium; s__Corynebacterium_glyciniphilum;	0	202	2768	1	65	0	0	6	9
k__Bacteria; p__Actinobacteriota; c__Actinobacteria; o__Corynebacteriales; f__Nocardiaceae; g__Rhodococcus; s__Rhodococcus_erythropolis;	0	2	4	0	0	0	0	1	0
k__Bacteria; p__Actinobacteriota; c__Actinobacteria; o__Micrococcales; f__Brevibacteriaceae; g__Brevibacterium; s__Brevibacterium_linens;	32	4	309	0	1	0	1	0	0
k__Bacteria; p__Actinobacteriota; c__Actinobacteria; o__Micrococcales; f__Brevibacteriaceae; g__Brevibacterium; s__Brevibacterium_senegalense;	0	0	5	0	0	0	0	0	0
k__Bacteria; p__Actinobacteriota; c__Actinobacteria; o__Micrococcales; f__Dermabacteraceae; g__Brachybacterium; s__Brachybacterium_paraconglomeratum;	27	0	66	0	1	1	0	0	0
k__Bacteria; p__Actinobacteriota; c__Actinobacteria; o__Micrococcales; f__Intrasporangiaceae; g__Janibacter; s__Janibacter_anophelis;	0	0	0	0	0	1	3	0	1
k__Bacteria; p__Actinobacteriota; c__Actinobacteria; o__Micrococcales; f__Microbacteriaceae; g__Leucobacter; s__Leucobacter_chromiireducens;	49	295	269	28	3	0	0	10	28
k__Bacteria; p__Actinobacteriota; c__Actinobacteria; o__Micrococcales; f__Microbacteriaceae; g__Leucobacter; s__Leucobacter_chromiiresistens;	0	0	31	1	1	0	0	0	1
k__Bacteria; p__Actinobacteriota; c__Actinobacteria; o__Micrococcales; f__Microbacteriaceae; g__Leucobacter; s__Leucobacter_tardus;	0	0	10	0	0	0	0	0	0
k__Bacteria; p__Actinobacteriota; c__Actinobacteria; o__Micrococcales; f__Microbacteriaceae; g__Microbacterium; s__Microbacterium_amylolyticum;	0	2	87	0	0	0	0	0	0
k__Bacteria; p__Actinobacteriota; c__Actinobacteria; o__Micrococcales; f__Microbacteriaceae; g__Microbacterium; s__Microbacterium_oxydans;	1168	153	1559	2	2	1	0	1385	10
k__Bacteria; p__Actinobacteriota; c__Actinobacteria; o__Micrococcales; f__Micrococcaceae; g__Citricoccus; s__Citricoccus_zhacaiensis;	0	0	83	0	0	0	0	0	0
k__Bacteria; p__Actinobacteriota; c__Actinobacteria; o__Micrococcales; f__Micrococcaceae; g__Glutamicibacter; s__endosymbiont_of_Nilaparvata_lugens;	6	1	213	4	7	0	0	10	9
k__Bacteria; p__Actinobacteriota; c__Actinobacteria; o__Micrococcales; f__Micrococcaceae; g__Kocuria; s__Rothia_halotolerans;	2	1003	1866	1	101	0	0	2	10
k__Bacteria; p__Actinobacteriota; c__Actinobacteria; o__Micrococcales; f__Micrococcaceae; g__Nesterenkonia; s__Nesterenkonia_aethiopica;	0	0	14	0	0	0	0	0	0
k__Bacteria; p__Actinobacteriota; c__Actinobacteria; o__Micrococcales; f__Micrococcales_Incertae_Sedis; g__Timonella; s__unclassified_Timonella;	0	1	11	0	0	0	0	0	0
k__Bacteria; p__Actinobacteriota; c__Actinobacteria; o__Propionibacteriales; f__Propionibacteriaceae; g__Cutibacterium; s__Propionibacteriaceae_bacterium;	0	0	0	4	0	0	0	0	0
k__Bacteria; p__Bacteroidota; c__Bacteroidia; o__Bacteroidales; f__Bacteroidaceae; g__Bacteroides; s__Bacteroides_acidifaciens;	1	0	0	3	0	0	0	0	0
k__Bacteria; p__Bacteroidota; c__Bacteroidia; o__Bacteroidales; f__Bacteroidaceae; g__Bacteroides; s__unclassified_Bacteroides;	0	0	0	0	0	0	6	0	0
k__Bacteria; p__Bacteroidota; c__Bacteroidia; o__Bacteroidales; f__Muribaculaceae; g__unclassified_Muribaculaceae; s__unclassified_Muribaculaceae;	0	0	0	9	0	0	0	0	0
k__Bacteria; p__Bacteroidota; c__Bacteroidia; o__Bacteroidales; f__Rikenellaceae; g__Alistipes; s__Bacteroides_sp._N54.MGS_20;	0	0	0	0	2	0	0	0	0
k__Bacteria; p__Bacteroidota; c__Bacteroidia; o__Bacteroidales; f__Rikenellaceae; g__Rikenellaceae_RC9_gut_group; s__unclassified_Rikenellaceae_RC9_gut_group;	4	0	0	0	0	0	0	0	0
k__Bacteria; p__Bacteroidota; c__Bacteroidia; o__Chitinophagales; f__Chitinophagaceae; g__Taibaiella; s__Bacteroidetes_bacterium_ONC2;	0	0	0	0	1	0	0	1	0
k__Bacteria; p__Bacteroidota; c__Bacteroidia; o__Chitinophagales; f__Chitinophagaceae; g__Taibaiella; s__Chitinophagaceae_bacterium_i79;	0	0	3	0	0	0	0	0	0
k__Bacteria; p__Bacteroidota; c__Bacteroidia; o__Chitinophagales; f__Chitinophagaceae; g__Taibaiella; s__Edaphocola_aurantiacus;	0	0	12	0	0	0	0	0	0
k__Bacteria; p__Bacteroidota; c__Bacteroidia; o__Flavobacteriales; f__Flavobacteriaceae; g__Flavobacterium; s__Flavobacterium_ceti;	0	0	4	0	0	0	0	0	0
k__Bacteria; p__Bacteroidota; c__Bacteroidia; o__Flavobacteriales; f__Flavobacteriaceae; g__Flavobacterium; s__Flavobacterium_inviolabile;	5	0	0	1	0	1	1	4	14
k__Bacteria; p__Bacteroidota; c__Bacteroidia; o__Flavobacteriales; f__Flavobacteriaceae; g__Flavobacterium; s__Flavobacterium_sp.;	0	0	32	0	0	0	0	0	0
k__Bacteria; p__Bacteroidota; c__Bacteroidia; o__Flavobacteriales; f__Flavobacteriaceae; g__Flavobacterium; s__Myroides_anatoliensis;	0	0	8	0	0	0	0	0	0
k__Bacteria; p__Bacteroidota; c__Bacteroidia; o__Flavobacteriales; f__Flavobacteriaceae; g__Myroides; s__Myroides_odoratus;	0	23	478	0	0	0	0	0	0
k__Bacteria; p__Bacteroidota; c__Bacteroidia; o__Flavobacteriales; f__Weeksellaceae; g__Chryseobacterium; s__Chryseobacterium_artocarpi;	0	8	266	0	0	0	0	0	0
k__Bacteria; p__Bacteroidota; c__Bacteroidia; o__Flavobacteriales; f__Weeksellaceae; g__Chryseobacterium; s__Chryseobacterium_formosense;	0	0	25	0	0	0	0	0	0
k__Bacteria; p__Bacteroidota; c__Bacteroidia; o__Flavobacteriales; f__Weeksellaceae; g__Chryseobacterium; s__Chryseobacterium_scophthalmum;	0	0	47	0	0	0	0	0	0
k__Bacteria; p__Bacteroidota; c__Bacteroidia; o__Flavobacteriales; f__Weeksellaceae; g__Elizabethkingia; s__Elizabethkingia_ursingii;	0	1	83	0	0	0	336	0	1
k__Bacteria; p__Bacteroidota; c__Bacteroidia; o__Flavobacteriales; f__Weeksellaceae; g__Empedobacter; s__Empedobacter_brevis;	0	99	6015	0	0	0	0	0	0
k__Bacteria; p__Bacteroidota; c__Bacteroidia; o__Sphingobacteriales; f__Sphingobacteriaceae; g__Pedobacter; s__Pedobacter_xixiisoli;	0	0	14	0	0	0	0	0	0
k__Bacteria; p__Bacteroidota; c__Bacteroidia; o__Sphingobacteriales; f__Sphingobacteriaceae; g__Sphingobacterium; s__Sphingobacterium_detergens;	0	8	245	0	0	0	0	0	0
k__Bacteria; p__Bacteroidota; c__Bacteroidia; o__Sphingobacteriales; f__Sphingobacteriaceae; g__Sphingobacterium; s__Sphingobacterium_mizutaii;	0	1	75	1	0	0	0	0	0
k__Bacteria; p__Bacteroidota; c__Bacteroidia; o__Sphingobacteriales; f__Sphingobacteriaceae; g__Sphingobacterium; s__Sphingobacterium_multivorum;	2	21	824	3	0	0	0	0	11
k__Bacteria; p__Bacteroidota; c__Bacteroidia; o__Sphingobacteriales; f__Sphingobacteriaceae; g__Sphingobacterium; s__Sphingobacterium_nematocida;	0	0	16	0	0	0	0	0	0
k__Bacteria; p__Bacteroidota; c__Bacteroidia; o__Sphingobacteriales; f__Sphingobacteriaceae; g__Sphingobacterium; s__Sphingobacterium_spiritivorum;	0	3	251	0	0	0	0	0	0
k__Bacteria; p__Bacteroidota; c__Bacteroidia; o__Sphingobacteriales; f__Sphingobacteriaceae; g__Sphingobacterium; s__Sphingobacterium_tabacisoli;	0	3	196	1	2	0	0	0	3
k__Bacteria; p__Bacteroidota; c__Bacteroidia; o__Sphingobacteriales; f__Sphingobacteriaceae; g__Sphingobacterium; s__unclassified_Sphingobacterium;	0	0	8	0	0	0	0	0	0
k__Bacteria; p__Campylobacterota; c__Campylobacteria; o__Campylobacterales; f__Helicobacteraceae; g__Helicobacter; s__Helicobacter_typhlonius;	0	0	0	2	0	0	0	0	0
k__Bacteria; p__Firmicutes; c__Bacilli; o__Bacillales; f__Bacillaceae; g__Oceanobacillus; s__Oceanobacillus_sojae;	0	0	5	0	0	0	0	0	0
k__Bacteria; p__Firmicutes; c__Bacilli; o__Bacillales; f__Bacillaceae; g__unclassified_Bacillaceae; s__unclassified_Bacillaceae;	0	0	0	0	0	0	3	0	0
k__Bacteria; p__Firmicutes; c__Bacilli; o__Bacillales; f__Planococcaceae; g__Lysinibacillus; s__Lysinibacillus_fusiformis;	0	0	0	9	1	0	0	0	0
k__Bacteria; p__Firmicutes; c__Bacilli; o__Entomoplasmatales; f__Spiroplasmataceae; g__Spiroplasma; s__Spiroplasma_leucomae;	1	0	0	0	0	0	0	0	3
k__Bacteria; p__Firmicutes; c__Bacilli; o__Erysipelotrichales; f__Erysipelotrichaceae; g__Turicibacter; s__Turicibacter_sanguinis;	0	0	0	0	1	1	3	0	1
k__Bacteria; p__Firmicutes; c__Bacilli; o__Lactobacillales; f__Aerococcaceae; g__Aerococcus; s__Aerococcus_viridans;	0	59	331	0	0	0	0	0	0
k__Bacteria; p__Firmicutes; c__Bacilli; o__Lactobacillales; f__Enterococcaceae; g__Enterococcus; s__Enterococcus_mundtii;	0	1	0	1	0	0	0	0	4
k__Bacteria; p__Firmicutes; c__Bacilli; o__Lactobacillales; f__Enterococcaceae; g__Enterococcus; s__Enterococcus_saccharolyticus;	1	70	1053	2438	22	0	0	19	47
k__Bacteria; p__Firmicutes; c__Bacilli; o__Lactobacillales; f__Enterococcaceae; g__Enterococcus; s__Enterococcus_silesiacus;	0	23884	510	426	2823	1317	1185	2775	3090
k__Bacteria; p__Firmicutes; c__Bacilli; o__Lactobacillales; f__Lactobacillaceae; g__Lactobacillus; s__Lactobacillus_johnsonii;	0	0	0	0	31	0	0	0	2
k__Bacteria; p__Firmicutes; c__Bacilli; o__Lactobacillales; f__Streptococcaceae; g__Lactococcus; s__Lactococcus_garvieae;	0	0	0	0	0	0	0	0	17
k__Bacteria; p__Firmicutes; c__Bacilli; o__Lactobacillales; f__Streptococcaceae; g__Lactococcus; s__Lactococcus_lactis;	0	0	0	0	0	2	0	4	0
k__Bacteria; p__Firmicutes; c__Bacilli; o__Staphylococcales; f__Staphylococcaceae; g__Corticicoccus; s__Corticicoccus_populi;	0	4	9	0	0	0	0	0	0
k__Bacteria; p__Firmicutes; c__Bacilli; o__Staphylococcales; f__Staphylococcaceae; g__Staphylococcus; s__Staphylococcus_sp._MRSA193B1_13_3E;	0	0	3	0	0	0	0	0	0
k__Bacteria; p__Firmicutes; c__Bacilli; o__Staphylococcales; f__Staphylococcaceae; g__Staphylococcus; s__Staphylococcus_xylosus;	149	74	2380	4	855	1	5	51	68
k__Bacteria; p__Firmicutes; c__Bacilli; o__Staphylococcales; f__Staphylococcaceae; g__Staphylococcus; s__endosymbiont_of_Nilaparvata_lugens;	82	638	17085	2	16	0	2	5	8
k__Bacteria; p__Firmicutes; c__Desulfitobacteriia; o__Desulfitobacteriales; f__Desulfitobacteriaceae; g__Desulfosporosinus; s__unclassified_Desulfosporosinus;	0	0	0	0	0	0	0	1	4
k__Bacteria; p__Patescibacteria; c__Saccharimonadia; o__Saccharimonadales; f__Saccharimonadaceae; g__TM7a; s__unclassified_TM7a;	0	0	0	2	0	0	0	1	12
k__Bacteria; p__Patescibacteria; c__Saccharimonadia; o__Saccharimonadales; f__unclassified_Saccharimonadales; g__unclassified_Saccharimonadales; s__unclassified_Saccharimonadales;	0	0	0	2	0	0	0	3	5
k__Bacteria; p__Proteobacteria; c__Alphaproteobacteria; o__Acetobacterales; f__Acetobacteraceae; g__Acetobacter; s__Acetobacter_pasteurianus;	0	0	0	0	2	0	0	0	0
k__Bacteria; p__Proteobacteria; c__Alphaproteobacteria; o__Acetobacterales; f__Acetobacteraceae; g__Asaia; s__Asaia_lannensis;	0	0	0	1195	4968	1189	513	2864	2466
k__Bacteria; p__Proteobacteria; c__Alphaproteobacteria; o__Acetobacterales; f__Acetobacteraceae; g__Bombella; s__Acetobacteraceae_bacterium_DAT819;	0	0	0	227	3	0	0	124	290
k__Bacteria; p__Proteobacteria; c__Alphaproteobacteria; o__Acetobacterales; f__Acetobacteraceae; g__Commensalibacter; s__Commensalibacter_intestini;	0	0	0	4	0	0	0	4030	1022
k__Bacteria; p__Proteobacteria; c__Alphaproteobacteria; o__Acetobacterales; f__Acetobacteraceae; g__Gluconobacter; s__Gluconobacter_wancherniae;	2	0	0	2280	2462	2374	625	5422	3902
k__Bacteria; p__Proteobacteria; c__Alphaproteobacteria; o__Caulobacterales; f__Caulobacteraceae; g__Brevundimonas; s__Brevundimonas_diminuta;	0	0	18	0	0	0	0	0	0
k__Bacteria; p__Proteobacteria; c__Alphaproteobacteria; o__Rhizobiales; f__Rhizobiaceae; g__Allorhizobium_Neorhizobium_Pararhizobium_Rhizobium; s__Agrobacterium_tumefaciens;	3	0	104	0	0	0	0	0	0
k__Bacteria; p__Proteobacteria; c__Alphaproteobacteria; o__Rhizobiales; f__Rhizobiaceae; g__Allorhizobium_Neorhizobium_Pararhizobium_Rhizobium; s__Rhizobium_rhizoryzae;	2	0	0	0	0	0	0	0	0
k__Bacteria; p__Proteobacteria; c__Alphaproteobacteria; o__Rhizobiales; f__Rhizobiaceae; g__Allorhizobium_Neorhizobium_Pararhizobium_Rhizobium; s__Rhizobium_rosettiformans;	0	0	0	0	2	0	0	0	0
k__Bacteria; p__Proteobacteria; c__Alphaproteobacteria; o__Rhizobiales; f__Rhizobiaceae; g__Ochrobactrum; s__Brucella_pseudogrignonensis;	8	11	610	0	0	0	0	0	2
k__Bacteria; p__Proteobacteria; c__Alphaproteobacteria; o__Rhizobiales; f__Rhizobiaceae; g__Pseudochrobactrum; s__Pseudochrobactrum_asaccharolyticum;	0	10	245	1	1	0	0	0	0
k__Bacteria; p__Proteobacteria; c__Alphaproteobacteria; o__Rhizobiales; f__Rhizobiaceae; g__Shinella; s__Shinella_zoogloeoides;	2	0	12	0	0	0	0	0	0
k__Bacteria; p__Proteobacteria; c__Alphaproteobacteria; o__Rhodobacterales; f__Rhodobacteraceae; g__HIMB11; s__HIMB11_bacterium_HIMB11;	0	0	0	0	0	0	2	1	0
k__Bacteria; p__Proteobacteria; c__Alphaproteobacteria; o__Rhodospirillales; f__AEGEAN_169_marine_group; g__alpha_proteobacterium_HIMB59; s__unclassified_alpha_proteobacterium_HIMB59;	0	0	0	0	0	0	3	0	0
k__Bacteria; p__Proteobacteria; c__Alphaproteobacteria; o__Rickettsiales; f__Anaplasmataceae; g__Wolbachia; s__Wolbachia_endosymbiont_of_Bryobia_praetiosa;	0	201	2588	17669	12830	10613	2792	23053	9621
k__Bacteria; p__Proteobacteria; c__Alphaproteobacteria; o__Rickettsiales; f__Candidatus_Hepatincola; g__unclassified_Candidatus_Hepatincola; s__unclassified_Candidatus_Hepatincola;	0	0	0	188	0	0	0	1608	2178
k__Bacteria; p__Proteobacteria; c__Alphaproteobacteria; o__SAR11_clade; f__Clade_I; g__Clade_Ia; s__Candidatus_Pelagibacter_ubique_HTCC7217;	0	0	0	0	0	0	14	0	21
k__Bacteria; p__Proteobacteria; c__Alphaproteobacteria; o__Sphingomonadales; f__Sphingomonadaceae; g__Novosphingobium; s__Novosphingobium_lindaniclasticum;	0	0	4	0	0	0	0	0	0
k__Bacteria; p__Proteobacteria; c__Alphaproteobacteria; o__Sphingomonadales; f__Sphingomonadaceae; g__Sphingobium; s__Sphingobium_xenophagum;	0	0	0	0	2	0	0	0	0
k__Bacteria; p__Proteobacteria; c__Gammaproteobacteria; o__Burkholderiales; f__Alcaligenaceae; g__Advenella; s__Advenella_kashmirensis;	0	0	11	0	0	0	0	0	0
k__Bacteria; p__Proteobacteria; c__Gammaproteobacteria; o__Burkholderiales; f__Alcaligenaceae; g__Alcaligenes; s__Alcaligenes_faecalis;	0	3	4	0	0	0	0	0	0
k__Bacteria; p__Proteobacteria; c__Gammaproteobacteria; o__Burkholderiales; f__Alcaligenaceae; g__Bordetella; s__Bordetella_avium;	1	0	106	0	1	0	0	0	0
k__Bacteria; p__Proteobacteria; c__Gammaproteobacteria; o__Burkholderiales; f__Alcaligenaceae; g__Castellaniella; s__Castellaniella_hirudinis;	0	0	0	0	0	0	0	0	60
k__Bacteria; p__Proteobacteria; c__Gammaproteobacteria; o__Burkholderiales; f__Comamonadaceae; g__Acidovorax; s__Acidovorax_delafieldii;	4	0	0	1	0	0	0	1	2
k__Bacteria; p__Proteobacteria; c__Gammaproteobacteria; o__Burkholderiales; f__Comamonadaceae; g__Alicycliphilus; s__Melaminivora_jejuensis;	1	0	0	2	1	1	0	0	2
k__Bacteria; p__Proteobacteria; c__Gammaproteobacteria; o__Burkholderiales; f__Comamonadaceae; g__Comamonas; s__Comamonas;	0	0	3	0	0	0	0	2	1
k__Bacteria; p__Proteobacteria; c__Gammaproteobacteria; o__Burkholderiales; f__Comamonadaceae; g__Comamonas; s__Comamonas_koreensis;	0	47	1395	0	4	0	0	0	1
k__Bacteria; p__Proteobacteria; c__Gammaproteobacteria; o__Burkholderiales; f__Comamonadaceae; g__Comamonas; s__Comamonas_terrigena;	7	0	0	0	1	0	0	2	28
k__Bacteria; p__Proteobacteria; c__Gammaproteobacteria; o__Burkholderiales; f__Comamonadaceae; g__Delftia; s__Delftia_tsuruhatensis;	0	2	83	1	0	0	0	3	32
k__Bacteria; p__Proteobacteria; c__Gammaproteobacteria; o__Burkholderiales; f__Comamonadaceae; g__Paucibacter; s__Cenchrus_americanus;	0	0	0	73	154	12	3	0	2
k__Bacteria; p__Proteobacteria; c__Gammaproteobacteria; o__Burkholderiales; f__Comamonadaceae; g__Rhizobacter; s__Rhizobacter_profundi;	0	0	0	1	0	0	0	1	0
k__Bacteria; p__Proteobacteria; c__Gammaproteobacteria; o__Burkholderiales; f__Comamonadaceae; g__Variovorax; s__Variovorax_paradoxus;	0	0	4	0	1	0	0	0	1
k__Bacteria; p__Proteobacteria; c__Gammaproteobacteria; o__Burkholderiales; f__Comamonadaceae; g__Xenophilus; s__Xenophilus_arseniciresistens;	1	0	14	0	0	0	0	0	0
k__Bacteria; p__Proteobacteria; c__Gammaproteobacteria; o__Burkholderiales; f__Methylophilaceae; g__Methylophilus; s__Methylomonas_clara;	0	0	4	1	1	0	0	1	0
k__Bacteria; p__Proteobacteria; c__Gammaproteobacteria; o__Burkholderiales; f__Oxalobacteraceae; g__Duganella; s__Pseudoduganella_danionis;	0	0	0	1	0	0	0	0	5
k__Bacteria; p__Proteobacteria; c__Gammaproteobacteria; o__Burkholderiales; f__Oxalobacteraceae; g__Herbaspirillum; s__Herbaspirillum_rhizosphaerae;	0	0	4	0	30	0	0	0	0
k__Bacteria; p__Proteobacteria; c__Gammaproteobacteria; o__Diplorickettsiales; f__Diplorickettsiaceae; g__Rickettsiella; s__Rickettsiella_grylli;	0	1	2	0	0	1	3	1	0
k__Bacteria; p__Proteobacteria; c__Gammaproteobacteria; o__Enterobacterales; f__Aeromonadaceae; g__Aeromonas; s__Aeromonas_hydrophila;	0	0	0	0	3	0	0	17	0
k__Bacteria; p__Proteobacteria; c__Gammaproteobacteria; o__Enterobacterales; f__Enterobacteriaceae; g__Cedecea; s__Cedecea_neteri;	174	56	410	1185	1202	4432	7	1965	4984
k__Bacteria; p__Proteobacteria; c__Gammaproteobacteria; o__Enterobacterales; f__Enterobacteriaceae; g__Escherichia_Shigella; s__Escherichia_coli;	9	1	2	46	2	56	6	12	0
k__Bacteria; p__Proteobacteria; c__Gammaproteobacteria; o__Enterobacterales; f__Enterobacteriaceae; g__Klebsiella; s__Klebsiella_oxytoca;	2	28	15	259	1	0	0	146	49
k__Bacteria; p__Proteobacteria; c__Gammaproteobacteria; o__Enterobacterales; f__Erwiniaceae; g__Erwinia; s__Erwinia_iniecta;	0	94	47	0	2	0	0	2	0
k__Bacteria; p__Proteobacteria; c__Gammaproteobacteria; o__Enterobacterales; f__Erwiniaceae; g__Pantoea; s__Halyomorpha_halys__brown_marmorated_stink_bug;	1	0	0	0	0	0	0	1	6
k__Bacteria; p__Proteobacteria; c__Gammaproteobacteria; o__Enterobacterales; f__Erwiniaceae; g__Pantoea; s__Pantoea_ananatis;	1	1	8	2	0	4	2	0	0
k__Bacteria; p__Proteobacteria; c__Gammaproteobacteria; o__Enterobacterales; f__Erwiniaceae; g__Pantoea; s__Pantoea_dispersa;	0	91	107	2	2	7	0	2	6
k__Bacteria; p__Proteobacteria; c__Gammaproteobacteria; o__Enterobacterales; f__Erwiniaceae; g__Pantoea; s__Pantoea_eucrina;	0	0	0	1	2	14	2	0	0
k__Bacteria; p__Proteobacteria; c__Gammaproteobacteria; o__Enterobacterales; f__Erwiniaceae; g__Rosenbergiella; s__Rosenbergiella_nectarea;	13	39	279	77	686	209	142	238	165
k__Bacteria; p__Proteobacteria; c__Gammaproteobacteria; o__Enterobacterales; f__Hafniaceae; g__Hafnia_Obesumbacterium; s__Hafnia_alvei;	1	2	0	1064	8	1	0	14046	14296
k__Bacteria; p__Proteobacteria; c__Gammaproteobacteria; o__Enterobacterales; f__Morganellaceae; g__Buchnera; s__Buchnera_aphidicola;	3209	21	43	0	4	1	0	0	0
k__Bacteria; p__Proteobacteria; c__Gammaproteobacteria; o__Enterobacterales; f__Morganellaceae; g__Cosenzaea; s__Cosenzaea_myxofaciens_ATCC_19692;	0	3830	353	31585	37462	45756	39888	3347	11311
k__Bacteria; p__Proteobacteria; c__Gammaproteobacteria; o__Enterobacterales; f__Morganellaceae; g__Morganella; s__Morganella_morganii;	0	339	14396	1424	1249	1071	22369	629	611
k__Bacteria; p__Proteobacteria; c__Gammaproteobacteria; o__Enterobacterales; f__Morganellaceae; g__Providencia; s__Providencia_alcalifaciens;	0	96	5	123	103	6	59	14	119
k__Bacteria; p__Proteobacteria; c__Gammaproteobacteria; o__Enterobacterales; f__Morganellaceae; g__endosymbionts; s__primary_endosymbiont_of_Liposcelis_decolor__host_pop._HNZZ;	0	0	0	0	0	0	0	0	17
k__Bacteria; p__Proteobacteria; c__Gammaproteobacteria; o__Enterobacterales; f__Yersiniaceae; g__Serratia; s__Ewingella_americana;	0	10425	495	23	9	11	0	59	8570
k__Bacteria; p__Proteobacteria; c__Gammaproteobacteria; o__Enterobacterales; f__Yersiniaceae; g__Serratia; s__Serratia_symbiotica;	62363	18293	608	695	276	49	6	1026	485
k__Bacteria; p__Proteobacteria; c__Gammaproteobacteria; o__Pseudomonadales; f__Halomonadaceae; g__Carnimonas; s__Carnimonas_nigrificans;	8	168	122	0	5	1	0	7	4
k__Bacteria; p__Proteobacteria; c__Gammaproteobacteria; o__Pseudomonadales; f__Moraxellaceae; g__Acinetobacter; s__Acinetobacter_baumannii;	207	43	177	8	0	72	0	12	11
k__Bacteria; p__Proteobacteria; c__Gammaproteobacteria; o__Pseudomonadales; f__Moraxellaceae; g__Acinetobacter; s__Acinetobacter_calcoaceticus;	5	4	118	0	5	0	0	1	0
k__Bacteria; p__Proteobacteria; c__Gammaproteobacteria; o__Pseudomonadales; f__Moraxellaceae; g__Acinetobacter; s__Acinetobacter_guillouiae;	0	277	1725	0	15	0	0	4	2
k__Bacteria; p__Proteobacteria; c__Gammaproteobacteria; o__Pseudomonadales; f__Moraxellaceae; g__Acinetobacter; s__Acinetobacter_junii;	0	0	6	1	0	0	0	2	7
k__Bacteria; p__Proteobacteria; c__Gammaproteobacteria; o__Pseudomonadales; f__Moraxellaceae; g__Acinetobacter; s__Acinetobacter_pittii;	147	1	119	9	0	0	0	1	0
k__Bacteria; p__Proteobacteria; c__Gammaproteobacteria; o__Pseudomonadales; f__Moraxellaceae; g__Moraxella; s__Moraxella_nonliquefaciens;	0	0	0	0	8	0	0	0	0
k__Bacteria; p__Proteobacteria; c__Gammaproteobacteria; o__Pseudomonadales; f__Pseudomonadaceae; g__Pseudomonas; s__Pseudomonas_aeruginosa;	0	0	5	0	1	0	0	0	1
k__Bacteria; p__Proteobacteria; c__Gammaproteobacteria; o__Pseudomonadales; f__Pseudomonadaceae; g__Pseudomonas; s__Pseudomonas_citronellolis;	0	0	0	3	0	0	0	2	1
k__Bacteria; p__Proteobacteria; c__Gammaproteobacteria; o__Pseudomonadales; f__Pseudomonadaceae; g__Pseudomonas; s__Pseudomonas_putida;	7	2	169	54	31	0	0	57	29
k__Bacteria; p__Proteobacteria; c__Gammaproteobacteria; o__Pseudomonadales; f__Pseudomonadaceae; g__Pseudomonas; s__Pseudomonas_stutzeri;	0	0	0	2	1	0	0	15	0
k__Bacteria; p__Proteobacteria; c__Gammaproteobacteria; o__Xanthomonadales; f__Xanthomonadaceae; g__Stenotrophomonas; s__Stenotrophomonas_maltophilia;	9	121	2023	1	2	0	0	0	4
k__Bacteria; p__Spirochaetota; c__Spirochaetia; o__Spirochaetales; f__Spirochaetaceae; g__unclassified_Spirochaetaceae; s__unclassified_Spirochaetaceae;	0	0	0	0	0	0	1	0	2
k__Bacteria; p__Verrucomicrobiota; c__Omnitrophia; o__Omnitrophales; f__Omnitrophaceae; g__Candidatus_Omnitrophus; s__unclassified_Candidatus_Omnitrophus;	0	0	3	0	0	0	0	0	0
k__Bacteria; p__Verrucomicrobiota; c__Verrucomicrobiae; o__Verrucomicrobiales; f__Akkermansiaceae; g__Akkermansia; s__Akkermansia_muciniphila;	1	1	0	6	0	0	1	0	0
k__Bacteria; p__unclassified_Bacteria; c__unclassified_Bacteria; o__unclassified_Bacteria; f__unclassified_Bacteria; g__unclassified_Bacteria; s__unclassified_Bacteria;	0	9	543	5	1	0	9	0	13
	in the comparison among aphids, 3rd instar larvae and pupae of hoverflies, unique indetified in pupae of hoverfly
