# Supplementary material for: Episyrphus balteatus symbiont variation across developmental stages, living states, two sexes, and potential horizontal transmission from prey or environment
Source: Front Microbiol. 2024 Jan 5;14:1308393. doi: 10.3389/fmicb.2023.1308393 (PMC10797133; doi:10.3389/fmicb.2023.1308393)
Supplement: Supplementary file 7 [file Table_7.XLSX]

## Sheet: genus
No.	Genus
1	endosymbionts
2	Pedobacter
3	Aerococcus
4	Chryseobacterium
5	Myroides
6	Kocuria
7	Xenophilus
8	Brevundimonas
9	Advenella
10	Citricoccus
11	Ochrobactrum
12	Erwinia
13	Sphingobacterium
14	Taibaiella
15	TM7a
16	Commensalibacter
17	Brachybacterium
18	Carnimonas
19	Stenotrophomonas
20	Pseudochrobactrum
21	Corynebacterium
22	Acinetobacter
23	Leucobacter
24	Microbacterium
25	Serratia
26	Timonella
27	Comamonas
28	Bombella
29	Elizabethkingia
30	unclassified_Candidatus_Hepatincola
31	Asaia
32	Pantoea
33	Castellaniella
34	Empedobacter
35	Bordetella
36	Staphylococcus
37	Hafnia_Obesumbacterium
38	Brevibacterium
39	Allorhizobium_Neorhizobium_Pararhizobium_Rhizobium
40	Cosenzaea
41	unclassified_Bacteria
42	Gluconobacter
43	Wolbachi

## Sheet: species
No.	Speceis
1	Lactococcus_garvieae
2	host_pop._HNZZ
3	Chryseobacterium_formosense
4	Flavobacterium_sp.
5	Sphingobacterium_detergens
6	Chryseobacterium_scophthalmum
7	Aerococcus_viridans
8	Chryseobacterium_artocarpi
9	Microbacterium_amylolyticum
10	Myroides_odoratus
11	Citricoccus_zhacaiensis
12	Rothia_halotolerans
13	Xenophilus_arseniciresistens
14	Brevundimonas_diminuta
15	Erwinia_iniecta
16	Leucobacter_chromiiresistens
17	Sphingobacterium_nematocida
18	Sphingobacterium_spiritivorum
19	Acinetobacter_guillouiae
20	Brucella_pseudogrignonensis
21	Sphingobacterium_tabacisoli
22	Comamonas_koreensis
23	Sphingobacterium_mizutaii
24	unclassified_TM7a
25	Commensalibacter_intestini
26	Brachybacterium_paraconglomeratum
27	Stenotrophomonas_maltophilia
28	Carnimonas_nigrificans
29	Pseudochrobactrum_asaccharolyticum
30	Castellaniella_hirudinis
31	Empedobacter_brevis
32	Corynebacterium_glyciniphilum
33	Bordetella_avium
34	Agrobacterium_tumefaciens
35	Sphingobacterium_multivorum
36	Elizabethkingia_ursingii
37	unclassified_Candidatus_Hepatincola
38	Hafnia_alvei
39	Brevibacterium_linens
40	endosymbiont_of_Nilaparvata_lugens
41	Corynebacterium_casei
