# Supplementary material for: Episyrphus balteatus symbiont variation across developmental stages, living states, two sexes, and potential horizontal transmission from prey or environment
Source: Front Microbiol. 2024 Jan 5;14:1308393. doi: 10.3389/fmicb.2023.1308393 (PMC10797133; doi:10.3389/fmicb.2023.1308393)
Supplement: Supplementary file 8 [file Table_8.XLSX]

## Sheet: Level2
KEGG caterfories at level 2	Mc	L3	Pupa	FN	MN	FD3DPE	MD3DPE	FDN	MDN
Aging	0.00445144	0.00393185	0.00470241	0.00493043	0.00488106	0.00485518	0.00470767	0.00453107	0.00436559
Amino acid metabolism	0.0589126	0.0629295	0.0719289	0.0605299	0.0622245	0.0630318	0.063822	0.0628221	0.0645815
Biosynthesis of other secondary metabolites	0.00712616	0.00829389	0.00703437	0.00720916	0.00750022	0.00721353	0.00689791	0.00732004	0.00727669
Cancers: Overview	0.00538352	0.00511634	0.00589229	0.00624989	0.00610574	0.00596487	0.0063637	0.00593645	0.00557043
Cancers: Specific types	0.00134919	0.00117328	0.00144629	0.00215441	0.00198942	0.00200828	0.0019016	0.0020431	0.00189421
Carbohydrate metabolism	0.0838262	0.104293	0.0895529	0.0806018	0.0812513	0.0801456	0.079444	0.0902067	0.0906083
Cardiovascular diseases	1.91e-06	4.9e-06	9.22e-05	0.000148521	8.16e-05	5.8e-05	1.59e-05	0.000185924	6.88e-05
Cell growth and death	0.00455034	0.00395246	0.00448554	0.00629264	0.00567342	0.00508464	0.00432586	0.00637622	0.00470694
Cell motility	0.00287571	0.0064819	0.00740992	0.0133382	0.0145454	0.0162695	0.0164225	0.0133244	0.016823
Cellular community - prokaryotes	0.0137941	0.0191012	0.0148805	0.0132053	0.0134638	0.0138524	0.0149131	0.0137913	0.0157572
Circulatory system	3.11e-06	7.81e-06	0.000120364	0.000462312	0.000254734	0.00018334	4.15e-05	0.000611054	0.00022785
Digestive system	0.000141397	0.000609306	0.000479663	0.00016654	0.000130156	0.000140548	2.47e-05	0.00036785	0.000453772
Drug resistance: Antimicrobial	0.0119812	0.0108918	0.00958049	0.0111761	0.0113999	0.0121351	0.0125348	0.0106912	0.0122539
Drug resistance: Antineoplastic	0.000487986	0.000626884	0.000708967	0.00104084	0.000980022	0.00102161	0.000988402	0.000989525	0.00103565
Endocrine and metabolic diseases	0.00135527	0.00127007	0.00146715	0.00213664	0.0018361	0.00175517	0.00154693	0.00227134	0.00180843
Endocrine system	0.00352796	0.00507189	0.00526771	0.00429394	0.00424495	0.00430032	0.00421213	0.00422736	0.00437854
Energy metabolism	0.0444159	0.0364873	0.0424873	0.0462173	0.0448926	0.0447095	0.0445061	0.0437299	0.0415664
Environmental adaptation	0.00200721	0.00155313	0.00160438	0.00211896	0.00207714	0.00192966	0.00209796	0.00230267	0.00205115
Excretory system	0.000101831	0.000127254	0.000390877	0.000262775	0.000280457	0.000283524	0.000473368	0.000366239	0.000374351
Folding, sorting and degradation	0.0215429	0.0149956	0.0150381	0.0171891	0.0170056	0.0167527	0.0163407	0.016019	0.0150684
Global and overview maps	0.414829	0.411315	0.418265	0.408236	0.411489	0.408228	0.408079	0.404391	0.401508
Glycan biosynthesis and metabolism	0.0175496	0.0112358	0.0107393	0.0123794	0.012445	0.012713	0.0128921	0.0121665	0.0127064
Immune diseases	0.000806602	0.000593496	0.000566745	0.000484537	0.000525583	0.000548055	0.000586449	0.000439212	0.000520573
Immune system	0.000806064	0.000494212	0.000450186	0.000815924	0.000792396	0.000716065	0.00062069	0.000800222	0.00069018
Infectious diseases: Bacterial	0.0083452	0.00551051	0.00654439	0.00669302	0.00647974	0.00669395	0.00772891	0.00785529	0.00773622
Infectious diseases: Parasitic	0.000213182	0.000490159	0.000728412	0.00086904	0.000857981	0.000921755	0.000889714	0.000921144	0.00092625
Infectious diseases: Viral	5.06e-06	1.22e-05	0.000241294	0.000445529	0.000244754	0.000174043	4.78e-05	0.000557772	0.00020626
Lipid metabolism	0.0168364	0.0211825	0.0231582	0.0216992	0.0223507	0.0226336	0.0223824	0.0201882	0.0209913
Membrane transport	0.051305	0.0628384	0.0431452	0.0486245	0.0480885	0.0513588	0.050497	0.0491431	0.0563966
Metabolism of cofactors and vitamins	0.0474315	0.0352964	0.0429432	0.0433526	0.0438063	0.0440213	0.0453147	0.041893	0.0416511
Metabolism of other amino acids	0.0120186	0.0157173	0.0154416	0.0149728	0.0152507	0.0154748	0.015709	0.0160898	0.0165376
Metabolism of terpenoids and polyketides	0.0105958	0.0103562	0.0110926	0.00935361	0.00934815	0.00912924	0.00888365	0.00935515	0.00891577
Nervous system	0.001148	0.000907005	0.0016261	0.00155717	0.00150668	0.00147647	0.00184979	0.00166792	0.00151974
Neurodegenerative diseases	0.00152949	0.00178824	0.00288415	0.0034618	0.00260773	0.00226616	0.00170522	0.00401462	0.00242898
Nucleotide metabolism	0.0397175	0.0358527	0.0344591	0.0377796	0.0367041	0.0358192	0.0358629	0.0359755	0.033929
Replication and repair	0.0340524	0.0240636	0.0256136	0.0294	0.0280202	0.0272271	0.0260366	0.0271411	0.0245588
Signal transduction	0.0282722	0.0319748	0.0295045	0.0311583	0.0322405	0.033839	0.0355494	0.0317209	0.034792
Signaling molecules and interaction	0.000403957	0.00029998	0.000328732	0.000396987	0.000359591	0.000336947	0.000308759	0.000372973	0.00030067
Substance dependence	4.61e-06	7.27e-06	3.72e-05	2.92e-06	1.45e-06	0	2.51e-08	2.52e-06	1.54e-06
Transcription	0.00164835	0.00136152	0.00138839	0.00146174	0.00137669	0.00129693	0.00122623	0.00136993	0.00116507
Translation	0.0354694	0.0263862	0.0284489	0.0340847	0.0310548	0.0291934	0.0271751	0.0320699	0.0262763
Transport and catabolism	0.00207412	0.00197264	0.00295151	0.00217009	0.00214627	0.00216296	0.00230435	0.00210576	0.00203202
Xenobiotics biodegradation and metabolism	0.00710232	0.0134244	0.0148712	0.0108751	0.0114848	0.0120741	0.0127697	0.0116453	0.0133388

## Sheet: Level3
KEGG caterfories at level 3	Mc	L3	Pupa	FN	MN	FD3DPE	MD3DPE	FDN	MDN
Metabolic pathways	0.166837	0.161793	0.161724	0.162392	0.162657	0.16067	0.160516	0.164304	0.161716
Biosynthesis of secondary metabolites	0.0755589	0.0727627	0.0756807	0.0758432	0.0761988	0.0754952	0.0746325	0.0723501	0.0712973
Biosynthesis of antibiotics	0.0552294	0.0528807	0.0550074	0.0530748	0.0536985	0.0527452	0.0521255	0.0505836	0.0493251
Microbial metabolism in diverse environments	0.0427272	0.0460535	0.0474602	0.0426572	0.0429719	0.0432365	0.0439617	0.0469376	0.047543
ABC transporters	0.0279816	0.0415465	0.0317573	0.030099	0.0299907	0.0328449	0.0333654	0.0321206	0.0391545
Biosynthesis of amino acids	0.031672	0.0354764	0.0338754	0.0319842	0.033119	0.0329891	0.0336749	0.0297995	0.0308975
Two-component system	0.0225425	0.0273066	0.0240534	0.0254434	0.0268169	0.0285889	0.0306671	0.0263774	0.0301474
Carbon metabolism	0.0291137	0.027424	0.0277722	0.0267912	0.0271096	0.0270775	0.027183	0.0260952	0.0257994
Purine metabolism	0.0220946	0.0208093	0.0201989	0.0215172	0.021159	0.0207216	0.0210311	0.0209292	0.0200244
Ribosome	0.02298	0.0173081	0.0188124	0.0225052	0.0204384	0.019136	0.0176808	0.0211879	0.0172152
Pyrimidine metabolism	0.0176229	0.0150434	0.0142602	0.0162624	0.0155451	0.0150975	0.0148317	0.0150463	0.0139045
Quorum sensing	0.0118896	0.0178838	0.0139638	0.0118544	0.0119903	0.0122165	0.0130874	0.0126982	0.0143163
Oxidative phosphorylation	0.0112922	0.00916308	0.0109945	0.0154658	0.0140472	0.0133912	0.0122436	0.0145564	0.0119582
Bacterial secretion system	0.018442	0.00636563	0.0075061	0.0133944	0.01274	0.0127647	0.0118605	0.0105446	0.00967901
Pyruvate metabolism	0.0105943	0.0110966	0.0118095	0.010031	0.0102522	0.0103546	0.0107084	0.00994765	0.0103406
Amino sugar and nucleotide sugar metabolism	0.0105716	0.0131907	0.00874944	0.00952111	0.00985975	0.00981225	0.00975343	0.00951511	0.00988863
Glycolysis / Gluconeogenesis	0.00907666	0.0122432	0.0101304	0.00883373	0.00877296	0.00853944	0.00825188	0.00968196	0.00921374
Flagellar assembly	0.00194644	0.0037995	0.00472108	0.00933004	0.0102003	0.0114324	0.0116056	0.0091931	0.0112436
Cysteine and methionine metabolism	0.00775735	0.00955757	0.00936253	0.00850231	0.00881581	0.00884035	0.00960382	0.00806021	0.00852983
Aminoacyl-tRNA biosynthesis	0.0104869	0.00773781	0.00826453	0.00994795	0.00898582	0.00835719	0.0077267	0.0096782	0.00777988
Glycine, serine and threonine metabolism	0.00697115	0.0080718	0.00857178	0.00838029	0.00870374	0.00889282	0.00865204	0.00743442	0.0078357
Homologous recombination	0.0103246	0.00662727	0.00744704	0.00911378	0.00864859	0.00845836	0.00814378	0.00820392	0.00738079
Alanine, aspartate and glutamate metabolism	0.00894542	0.00619862	0.00747657	0.0078843	0.00785796	0.0078197	0.00784626	0.00769268	0.00747243
Pentose phosphate pathway	0.00759072	0.0094494	0.00701174	0.00691167	0.00733041	0.00700054	0.00707307	0.00762007	0.00766717
2-Oxocarboxylic acid metabolism	0.00744167	0.0069578	0.00739934	0.00769266	0.00765092	0.00772596	0.00766571	0.0069691	0.0070824
Citrate cycle (TCA cycle)	0.00864034	0.00592512	0.00771119	0.00803077	0.00736255	0.00723733	0.0069621	0.00787585	0.00687473
Glyoxylate and dicarboxylate metabolism	0.00734877	0.00650555	0.00784947	0.00715913	0.00720048	0.00720023	0.00727677	0.00721319	0.0069427
Carbon fixation pathways in prokaryotes	0.00768269	0.00637387	0.0082711	0.00735662	0.00721093	0.00716652	0.00728952	0.00696554	0.0066468
Phosphotransferase system (PTS)	0.00488142	0.0149264	0.00388187	0.00513114	0.00535779	0.00574926	0.00527119	0.00647789	0.00756305
Fatty acid metabolism	0.00561917	0.00608293	0.00761941	0.00642468	0.00658992	0.0068136	0.0068283	0.00563607	0.00603483
Other	0.318138	0.313439	0.330657	0.320464	0.320717	0.321625	0.322481	0.328305	0.328525
